# Supplementary material for: BioChemDDI: Predicting Drug–Drug Interactions by Fusing Biochemical and Structural Information through a Self-Attention Mechanism
Source: Biology (Basel). 2022 May 16;11(5):758. doi: 10.3390/biology11050758 (PMC9138786; doi:10.3390/biology11050758)
Supplement: Supplementary file 1 [file biology-11-00758-s001.zip]

Archive with 2 entries (1 files):
- supplement/
- supplement/case studies.xlsx
