# Supplementary material for: BioChemDDI: Predicting Drug–Drug Interactions by Fusing Biochemical and Structural Information through a Self-Attention Mechanism
Source: Biology (Basel). 2022 May 16;11(5):758. doi: 10.3390/biology11050758 (PMC9138786; doi:10.3390/biology11050758)
Supplement: Supplementary file 1 [file biology-11-00758-s001.zip › supplement/case studies.xlsx]

## Sheet: Cyclophosphamide
Drug1	Drug2	Score
DB00531	DB00488	0.999781
DB00531	DB01060	0.999637
DB00531	DB01181	0.99949
DB00531	DB09570	0.999483
DB00531	DB00328	0.999285
DB00531	DB00855	0.999265
DB00531	DB01397	0.999183
DB00531	DB00987	0.999148
DB00531	DB04951	0.99886
DB00531	DB01042	0.998574
DB00531	DB04573	0.998528
DB00531	DB00552	0.998305
DB00531	DB00694	0.998289
DB00531	DB00293	0.998023
DB00531	DB00262	0.997261
DB00531	DB01073	0.997144
DB00531	DB00788	0.996957
DB00531	DB01033	0.996294
DB00531	DB00550	0.99628
DB00531	DB00605	0.99622
DB00531	DB00997	0.99622
DB00531	DB00529	0.996071
DB00531	DB04786	0.993416
DB00531	DB01435	0.99334
DB00531	DB00563	0.993316
DB00531	DB01628	0.992823
DB00531	DB01006	0.992754
DB00531	DB00499	0.992646
DB00531	DB01168	0.99252
DB00531	DB05109	0.992234
DB00531	DB00744	0.992223
DB00531	DB00917	0.991759
DB00531	DB01423	0.991052
DB00531	DB00710	0.991036
DB00531	DB05039	0.990874
DB00531	DB00886	0.990713
DB00531	DB00255	0.990568
DB00531	DB00120	0.989464
DB00531	DB01248	0.988947
DB00531	DB01196	0.988842
DB00531	DB00276	0.988774
DB00531	DB00361	0.987542
DB00531	DB11520	0.987008
DB00531	DB00035	0.986709
DB00531	DB01008	0.986393
DB00531	DB00755	0.985795
DB00531	DB00814	0.98544
DB00531	DB00915	0.985017
DB00531	DB01005	0.984465
DB00531	DB00446	0.983712
DB00531	DB01177	0.983187
DB00531	DB11575	0.979707
DB00531	DB00460	0.979283
DB00531	DB00784	0.978476
DB00531	DB00520	0.977735
DB00531	DB01208	0.977675
DB00531	DB00445	0.977106
DB00531	DB04572	0.97658
DB00531	DB06480	0.975791
DB00531	DB00179	0.975644
DB00531	DB08437	0.975353
DB00531	DB00616	0.975027
DB00531	DB04348	0.97479
DB00531	DB02709	0.971156
DB00531	DB01024	0.970329
DB00531	DB00278	0.97023
DB00531	DB01250	0.968727
DB00531	DB09053	0.968161
DB00531	DB00712	0.965696
DB00531	DB06813	0.964913
DB00531	DB02806	0.961759
DB00531	DB00282	0.96127
DB00531	DB00501	0.958022
DB00531	DB01388	0.956763
DB00531	DB00515	0.956731
DB00531	DB03793	0.956364
DB00531	DB09104	0.956347
DB00531	DB01578	0.954775
DB00531	DB04865	0.95466
DB00531	DB00580	0.952487
DB00531	DB09296	0.952456
DB00531	DB08901	0.951843
DB00531	DB08896	0.951612
DB00531	DB00212	0.951509
DB00531	DB00345	0.951368
DB00531	DB01110	0.950313
DB00531	DB00812	0.949906
DB00531	DB09477	0.947805
DB00531	DB00512	0.946409
DB00531	DB00709	0.944535
DB00531	DB01229	0.944334
DB00531	DB00735	0.943413
DB00531	DB04840	0.941476
DB00531	DB00919	0.941268
DB00531	DB01050	0.940965
DB00531	DB00993	0.937627
DB00531	DB02010	0.937559
DB00531	DB02587	0.936093
DB00531	DB00533	0.934355
DB00531	DB00973	0.933935
DB00531	DB02659	0.933805
DB00531	DB01082	0.933689
DB00531	DB01014	0.932103
DB00531	DB06616	0.931041
DB00531	DB06246	0.930725
DB00531	DB01103	0.930609
DB00531	DB01133	0.928526
DB00531	DB01127	0.923551
DB00531	DB01377	0.922748
DB00531	DB08864	0.921183
DB00531	DB00337	0.920871
DB00531	DB00870	0.920034
DB00531	DB03615	0.919059
DB00531	DB01180	0.91778
DB00531	DB09070	0.914997
DB00531	DB08908	0.914818
DB00531	DB06739	0.914695
DB00531	DB08828	0.910618
DB00531	DB01244	0.909771
DB00531	DB08867	0.906449
DB00531	DB00763	0.904569
DB00531	DB04871	0.904025
DB00531	DB01396	0.903832
DB00531	DB06635	0.901739
DB00531	DB00845	0.889848
DB00531	DB01007	0.886824
DB00531	DB01283	0.883975
DB00531	DB08893	0.883533
DB00531	DB06176	0.881322
DB00531	DB00770	0.878634
DB00531	DB00342	0.877924
DB00531	DB00400	0.87716
DB00531	DB00300	0.875261
DB00531	DB01001	0.873081
DB00531	DB08934	0.870572
DB00531	DB01077	0.868221
DB00531	DB08916	0.866269
DB00531	DB05676	0.865644
DB00531	DB00399	0.86546
DB00531	DB09285	0.86413
DB00531	DB00523	0.863508
DB00531	DB00643	0.860645
DB00531	DB00469	0.852008
DB00531	DB01012	0.850547
DB00531	DB02261	0.843117
DB00531	DB00857	0.839679
DB00531	DB06212	0.838585
DB00531	DB00602	0.83512
DB00531	DB00248	0.833136
DB00531	DB06772	0.828392
DB00531	DB11363	0.828279
DB00531	DB00303	0.827046
DB00531	DB00389	0.825159
DB00531	DB01053	0.824008
DB00531	DB00795	0.823699
DB00531	DB07615	0.823456
DB00531	DB06725	0.817705
DB00531	DB09275	0.816907
DB00531	DB00665	0.816707
DB00531	DB06736	0.815965
DB00531	DB00027	0.815937
DB00531	DB06724	0.808091
DB00531	DB00970	0.80775
DB00531	DB04540	0.805478
DB00531	DB00339	0.804026
DB00531	DB00452	0.793283
DB00531	DB01348	0.782724
DB00531	DB00669	0.779273
DB00531	DB00006	0.774599
DB00531	DB01166	0.773779
DB00531	DB00630	0.772519
DB00531	DB04828	0.76929
DB00531	DB09324	0.768533
DB00531	DB00681	0.76631
DB00531	DB00929	0.762687
DB00531	DB00730	0.762628
DB00531	DB00696	0.760462
DB00531	DB06723	0.760222
DB00531	DB00649	0.759843
DB00531	DB01233	0.759805
DB00531	DB04690	0.757146
DB00531	DB03758	0.755067
DB00531	DB01059	0.754799
DB00531	DB09295	0.752778
DB00531	DB00461	0.749414
DB00531	DB01401	0.747586
DB00531	DB08836	0.747453
DB00531	DB00624	0.744917
DB00531	DB01253	0.744709
DB00531	DB00836	0.742913
DB00531	DB08860	0.741495
DB00531	DB06810	0.740442
DB00531	DB00751	0.73721
DB00531	DB01399	0.735522
DB00531	DB00500	0.730138
DB00531	DB00269	0.724731
DB00531	DB00201	0.717982
DB00531	DB09281	0.717261
DB00531	DB04905	0.71663
DB00531	DB03783	0.711332
DB00531	DB02901	0.71022
DB00531	DB00991	0.703326
DB00531	DB02701	0.703228
DB00531	DB00577	0.701049
DB00531	DB00749	0.700386
DB00531	DB01172	0.700193
DB00531	DB11466	0.698115
DB00531	DB01349	0.696787
DB00531	DB04216	0.694703
DB00531	DB09288	0.690014
DB00531	DB05351	0.68667
DB00531	DB01076	0.682342
DB00531	DB04794	0.675758
DB00531	DB08984	0.673186
DB00531	DB08794	0.668965
DB00531	DB00554	0.668959
DB00531	DB01046	0.666891
DB00531	DB08938	0.664927
DB00531	DB00221	0.664915
DB00531	DB09239	0.652095
DB00531	DB01032	0.64998
DB00531	DB01094	0.64984
DB00531	DB00358	0.646942
DB00531	DB01656	0.646782
DB00531	DB00974	0.641476
DB00531	DB00658	0.640358
DB00531	DB01092	0.63918
DB00531	DB00465	0.638035
DB00531	DB00938	0.637993
DB00531	DB00531	0.637276
DB00531	DB00585	0.634594
DB00531	DB01575	0.631719
DB00531	DB00688	0.629301
DB00531	DB09481	0.628887
DB00531	DB01600	0.628446
DB00531	DB07931	0.627431
DB00531	DB06693	0.624926
DB00531	DB01183	0.622604
DB00531	DB00720	0.618464
DB00531	DB00637	0.618301
DB00531	DB01099	0.616808
DB00531	DB00213	0.613447
DB00531	DB00863	0.608484
DB00531	DB01223	0.608382
DB00531	DB06413	0.607243
DB00531	DB09082	0.599465
DB00531	DB00736	0.597497
DB00531	DB04552	0.595364
DB00531	DB11518	0.593056
DB00531	DB00379	0.591685
DB00531	DB01611	0.590817
DB00531	DB01191	0.590148
DB00531	DB01102	0.586921
DB00531	DB09055	0.585944
DB00531	DB00686	0.574751
DB00531	DB00428	0.572515
DB00531	DB01138	0.572343
DB00531	DB01152	0.572229
DB00531	DB06777	0.571575
DB00531	DB00319	0.571409
DB00531	DB00251	0.569279
DB00531	DB00277	0.566894
DB00531	DB01645	0.563006
DB00531	DB07402	0.558171
DB00531	DB00613	0.558005
DB00531	DB00429	0.551139
DB00531	DB00570	0.551081
DB00531	DB09212	0.546451
DB00531	DB01091	0.54023
DB00531	DB00586	0.535763
DB00531	DB00704	0.535103
DB00531	DB00495	0.533103
DB00531	DB03467	0.527231
DB00531	DB08976	0.526395
DB00531	DB01303	0.525774
DB00531	DB00910	0.522663
DB00531	DB01910	0.518251
DB00531	DB00793	0.515048
DB00531	DB06196	0.514897
DB00531	DB08991	0.514538
DB00531	DB08951	0.511614
DB00531	DB08942	0.511454
DB00531	DB06802	0.510588
DB00531	DB00890	0.510236
DB00531	DB09153	0.510184
DB00531	DB03796	0.508984
DB00531	DB01009	0.507291
DB00531	DB11574	0.504049
DB00531	DB00573	0.496346
DB00531	DB08955	0.494534
DB00531	DB09049	0.492698
DB00531	DB00684	0.491712
DB00531	DB00939	0.491242
DB00531	DB04898	0.489829
DB00531	DB00811	0.488999
DB00531	DB08964	0.474879
DB00531	DB01141	0.47309
DB00531	DB01400	0.463963
DB00531	DB06733	0.462787
DB00531	DB00266	0.46153
DB00531	DB04817	0.46014
DB00531	DB08439	0.453832
DB00531	DB08950	0.450839
DB00531	DB00740	0.447213
DB00531	DB01078	0.446931
DB00531	DB01698	0.446455
DB00531	DB09215	0.4447
DB00531	DB00525	0.439743
DB00531	DB00158	0.437645
DB00531	DB00305	0.43462
DB00531	DB08797	0.43112
DB00531	DB00080	0.428972
DB00531	DB09102	0.428674
DB00531	DB01061	0.42625
DB00531	DB00640	0.426109
DB00531	DB00314	0.425869
DB00531	DB00301	0.424761
DB00531	DB09274	0.423853
DB00531	DB00798	0.421231
DB00531	DB01422	0.420245
DB00531	DB06820	0.411389
DB00531	DB08981	0.410891
DB00531	DB06605	0.409853
DB00531	DB04744	0.409659
DB00531	DB04854	0.408635
DB00531	DB09080	0.40274
DB00531	DB09206	0.40061
DB00531	DB00239	0.397666
DB00531	DB09161	0.386763
DB00531	DB01393	0.384725
DB00531	DB00955	0.380656
DB00531	DB00374	0.377604
DB00531	DB00682	0.373292
DB00531	DB09041	0.369847
DB00531	DB00826	0.36733
DB00531	DB04539	0.366424
DB00531	DB01622	0.362918
DB00531	DB00479	0.360976
DB00531	DB01421	0.360565
DB00531	DB01117	0.357068
DB00531	DB00639	0.35608
DB00531	DB00437	0.354929
DB00531	DB01039	0.349984
DB00531	DB03819	0.34874
DB00531	DB08909	0.346582
DB00531	DB04417	0.345475
DB00531	DB06532	0.345301
DB00531	DB00377	0.345117
DB00531	DB01153	0.344579
DB00531	DB03585	0.343795
DB00531	DB00773	0.341983
DB00531	DB00346	0.341712
DB00531	DB00776	0.340765
DB00531	DB01243	0.336563
DB00531	DB08943	0.333725
DB00531	DB00567	0.332514
DB00531	DB06800	0.332225
DB00531	DB06701	0.330626
DB00531	DB00916	0.327855
DB00531	DB08921	0.326553
DB00531	DB00651	0.326124
DB00531	DB00646	0.324863
DB00531	DB00680	0.322904
DB00531	DB01034	0.320243
DB00531	DB01058	0.317389
DB00531	DB09061	0.313364
DB00531	DB06264	0.311407
DB00531	DB00884	0.310829
DB00531	DB01420	0.310237
DB00531	DB00641	0.308893
DB00531	DB09040	0.30647
DB00531	DB01274	0.305864
DB00531	DB00862	0.304004
DB00531	DB01011	0.303723
DB00531	DB00511	0.298274
DB00531	DB00932	0.298192
DB00531	DB06819	0.298171
DB00531	DB11478	0.295982
DB00531	DB09056	0.295958
DB00531	DB00170	0.295284
DB00531	DB00629	0.293916
DB00531	DB09138	0.293305
DB00531	DB01392	0.293186
DB00531	DB00569	0.292319
DB00531	DB00362	0.285395
DB00531	DB00963	0.283845
DB00531	DB01111	0.282629
DB00531	DB00126	0.282186
DB00531	DB00451	0.280391
DB00531	DB01459	0.279728
DB00531	DB06207	0.276784
DB00531	DB00518	0.275922
DB00531	DB03203	0.272667
DB00531	DB08874	0.270941
DB00531	DB00136	0.268648
DB00531	DB00372	0.267559
DB00531	DB11446	0.266499
DB00531	DB11512	0.266131
DB00531	DB01411	0.265856
DB00531	DB00364	0.265108
DB00531	DB09218	0.26234
DB00531	DB06737	0.261959
DB00531	DB01063	0.258055
DB00531	DB09064	0.257682
DB00531	DB01088	0.256765
DB00531	DB06718	0.256368
DB00531	DB11430	0.255191
DB00531	DB00485	0.250641
DB00531	DB01268	0.246469
DB00531	DB06401	0.244006
DB00531	DB01200	0.239619
DB00531	DB09075	0.237064
DB00531	DB00821	0.235662
DB00531	DB00234	0.235502
DB00531	DB00927	0.234182
DB00531	DB01048	0.233781
DB00531	DB02513	0.23358
DB00531	DB00210	0.229097
DB00531	DB06016	0.226002
DB00531	DB00618	0.222998
DB00531	DB01051	0.218265
DB00531	DB00382	0.217711
DB00531	DB06825	0.216987
DB00531	DB01586	0.215585
DB00531	DB02115	0.210573
DB00531	DB00713	0.21012
DB00531	DB00983	0.20784
DB00531	DB01598	0.207403
DB00531	DB00530	0.207173
DB00531	DB06735	0.206132
DB00531	DB00806	0.20027
DB00531	DB00998	0.199796
DB00531	DB09183	0.199016
DB00531	DB00706	0.196219
DB00531	DB05767	0.195961
DB00531	DB01604	0.195308
DB00531	DB00578	0.195261
DB00531	DB00481	0.191453
DB00531	DB00572	0.187951
DB00531	DB00353	0.18745
DB00531	DB06262	0.187357
DB00531	DB05630	0.186878
DB00531	DB01107	0.185613
DB00531	DB00175	0.182488
DB00531	DB00422	0.181337
DB00531	DB08806	0.179076
DB00531	DB06626	0.178169
DB00531	DB04975	0.178014
DB00531	DB03600	0.177756
DB00531	DB01054	0.17711
DB00531	DB06792	0.175879
DB00531	DB06210	0.175461
DB00531	DB00317	0.173178
DB00531	DB01131	0.172333
DB00531	DB00948	0.171554
DB00531	DB00546	0.16959
DB00531	DB00541	0.167316
DB00531	DB04741	0.164075
DB00531	DB11362	0.162728
DB00531	DB00439	0.16237
DB00531	DB08329	0.161642
DB00531	DB08833	0.161582
DB00531	DB00882	0.161412
DB00531	DB01608	0.16115
DB00531	DB09272	0.157216
DB00531	DB00714	0.155783
DB00531	DB01188	0.15503
DB00531	DB09067	0.152621
DB00531	DB04812	0.151372
DB00531	DB11389	0.150678
DB00531	DB01240	0.149115
DB00531	DB00410	0.148942
DB00531	DB09499	0.148826
DB00531	DB06506	0.14812
DB00531	DB00701	0.14755
DB00531	DB00336	0.143135
DB00531	DB04888	0.143049
DB00531	DB04930	0.142976
DB00531	DB08958	0.141705
DB00531	DB09279	0.139838
DB00531	DB01284	0.138502
DB00531	DB00315	0.138117
DB00531	DB06817	0.137199
DB00531	DB09000	0.137037
DB00531	DB01342	0.13661
DB00531	DB00316	0.136388
DB00531	DB00953	0.135442
DB00531	DB06213	0.135323
DB00531	DB00498	0.132837
DB00531	DB04575	0.132032
DB00531	DB01301	0.131844
DB00531	DB01583	0.131434
DB00531	DB00589	0.130746
DB00531	DB00969	0.129996
DB00531	DB11413	0.129921
DB00531	DB02237	0.129682
DB00531	DB00943	0.127447
DB00531	DB00441	0.126616
DB00531	DB01289	0.125831
DB00531	DB06706	0.12556
DB00531	DB06412	0.12523
DB00531	DB00952	0.124649
DB00531	DB01150	0.12353
DB00531	DB00626	0.11901
DB00531	DB00877	0.11864
DB00531	DB09210	0.118601
DB00531	DB00977	0.118408
DB00531	DB01000	0.116706
DB00531	DB01431	0.116227
DB00531	DB09202	0.115327
DB00531	DB08805	0.114889
DB00531	DB01333	0.114746
DB00531	DB00636	0.112091
DB00531	DB01424	0.11197
DB00531	DB01394	0.111853
DB00531	DB09125	0.111399
DB00531	DB00595	0.101599
DB00531	DB07565	0.100383
DB00531	DB01321	0.0978848
DB00531	DB09027	0.0973746
DB00531	DB00783	0.0971401
DB00531	DB11516	0.0950194
DB00531	DB11467	0.0935744
DB00531	DB09291	0.0919393
DB00531	DB04124	0.0914805
DB00531	DB01079	0.0896613
DB00531	DB08932	0.089368
DB00531	DB01607	0.0890717
DB00531	DB11496	0.0878975
DB00531	DB01548	0.0862087
DB00531	DB06202	0.0854142
DB00531	DB11490	0.0849205
DB00531	DB01415	0.083472
DB00531	DB01429	0.0832581
DB00531	DB01605	0.0824832
DB00531	DB01291	0.082126
DB00531	DB00617	0.081798
DB00531	DB09216	0.0803239
DB00531	DB06727	0.0787599
DB00531	DB06261	0.0786712
DB00531	DB11416	0.0785112
DB00531	DB01426	0.0780367
DB00531	DB01418	0.0779118
DB00531	DB01147	0.0774349
DB00531	DB01218	0.0769556
DB00531	DB06707	0.0764912
DB00531	DB09101	0.0758237
DB00531	DB01098	0.0753503
DB00531	DB00772	0.0742606
DB00531	DB04911	0.0724742
DB00531	DB11432	0.072355
DB00531	DB01185	0.0721118
DB00531	DB11468	0.0703533
DB00531	DB00504	0.0702746
DB00531	DB09137	0.0700703
DB00531	DB00535	0.0695151
DB00531	DB09060	0.0694954
DB00531	DB00837	0.0693128
DB00531	DB11507	0.0685568
DB00531	DB11135	0.0682133
DB00531	DB04934	0.0681607
DB00531	DB04813	0.0680771
DB00531	DB00608	0.068035
DB00531	DB01112	0.0678156
DB00531	DB11256	0.0668199
DB00531	DB08940	0.0667496
DB00531	DB00355	0.0657439
DB00531	DB01369	0.065577
DB00531	DB00496	0.0648071
DB00531	DB08974	0.0644532
DB00531	DB00621	0.0642842
DB00531	DB11525	0.0640278
DB00531	DB06237	0.0637189
DB00531	DB00822	0.0629967
DB00531	DB05562	0.0626335
DB00531	DB11531	0.0625672
DB00531	DB11485	0.0623662
DB00531	DB06174	0.0617517
DB00531	DB01347	0.0616674
DB00531	DB11380	0.0609071
DB00531	DB11254	0.060791
DB00531	DB00287	0.0606543
DB00531	DB09293	0.0604289
DB00531	DB04938	0.0603649
DB00531	DB09147	0.0598236
DB00531	DB04833	0.0597607
DB00531	DB00762	0.0593205
DB00531	DB00347	0.0586606
DB00531	DB09267	0.0582779
DB00531	DB01096	0.057927
DB00531	DB11405	0.0571461
DB00531	DB00848	0.0569615
DB00531	DB01613	0.056535
DB00531	DB11410	0.0556434
DB00531	DB06788	0.0556068
DB00531	DB00480	0.0553218
DB00531	DB06200	0.0552376
DB00531	DB09209	0.0546477
DB00531	DB04967	0.0540507
DB00531	DB01246	0.0537744
DB00531	DB00738	0.0535137
DB00531	DB06695	0.0530047
DB00531	DB01591	0.0529494
DB00531	DB01489	0.0529424
DB00531	DB01511	0.0529378
DB00531	DB01606	0.0528623
DB00531	DB01559	0.052699
DB00531	DB11423	0.0522821
DB00531	DB11409	0.0507078
DB00531	DB00946	0.0506864
DB00531	DB08889	0.0486912
DB00531	DB06827	0.0484931
DB00531	DB06458	0.0478279
DB00531	DB00532	0.0477642
DB00531	DB09097	0.0474331
DB00531	DB01163	0.0472222
DB00531	DB06816	0.0467039
DB00531	DB01074	0.0465852
DB00531	DB00430	0.0463717
DB00531	DB06689	0.0459701
DB00531	DB06206	0.045853
DB00531	DB01579	0.0456699
DB00531	DB01416	0.0451846
DB00531	DB01472	0.045142
DB00531	DB00459	0.0449971
DB00531	DB06209	0.0440616
DB00531	DB06721	0.0437412
DB00531	DB00711	0.0432028
DB00531	DB04570	0.042411
DB00531	DB11431	0.042293
DB00531	DB01220	0.0419712
DB00531	DB01156	0.0416332
DB00531	DB06763	0.0416326
DB00531	DB06554	0.0415516
DB00531	DB00820	0.0412202
DB00531	DB06708	0.0409086
DB00531	DB00717	0.040622
DB00531	DB01057	0.0397285
DB00531	DB00732	0.0395091
DB00531	DB00781	0.0388008
DB00531	DB00931	0.0387975
DB00531	DB09008	0.0387396
DB00531	DB01066	0.0385884
DB00531	DB06728	0.0385279
DB00531	DB00699	0.0384956
DB00531	DB06803	0.0381352
DB00531	DB02962	0.0380319
DB00531	DB08961	0.0380018
DB00531	DB11428	0.037882
DB00531	DB00185	0.0376182
DB00531	DB06211	0.0375461
DB00531	DB09277	0.0370192
DB00531	DB09320	0.0367419
DB00531	DB09297	0.0366981
DB00531	DB09319	0.036422
DB00531	DB06527	0.0359975
DB00531	DB00859	0.0358409
DB00531	DB00832	0.0357253
DB00531	DB06145	0.0355992
DB00531	DB01030	0.0355901
DB00531	DB08826	0.0354246
DB00531	DB11121	0.035346
DB00531	DB01339	0.0352367
DB00531	DB01669	0.0347319
DB00531	DB09270	0.034597
DB00531	DB05528	0.0341539
DB00531	DB04725	0.0341259
DB00531	DB09166	0.0340233
DB00531	DB04166	0.0338733
DB00531	DB00448	0.0336163
DB00531	DB00279	0.0334561
DB00531	DB06729	0.0333768
DB00531	DB09001	0.033266
DB00531	DB01408	0.0321148
DB00531	DB01213	0.0320418
DB00531	DB04619	0.0320246
DB00531	DB01228	0.0317679
DB00531	DB02975	0.0316385
DB00531	DB06781	0.0314981
DB00531	DB00923	0.0312172
DB00531	DB00918	0.0308452
DB00531	DB11156	0.030739
DB00531	DB08827	0.0303445
DB00531	DB06510	0.0301353
DB00531	DB00759	0.0301076
DB00531	DB06608	0.029946
DB00531	DB09401	0.0297835
DB00531	DB08895	0.029674
DB00531	DB09020	0.0295427
DB00531	DB09271	0.029453
DB00531	DB04339	0.0294434
DB00531	DB08993	0.0294374
DB00531	DB01331	0.0292641
DB00531	DB06712	0.0292062
DB00531	DB00415	0.0290822
DB00531	DB00463	0.0290816
DB00531	DB00231	0.0290163
DB00531	DB09378	0.0287242
DB00531	DB01553	0.0286081
DB00531	DB00847	0.0285419
DB00531	DB01105	0.028483
DB00531	DB00718	0.0282885
DB00531	DB06274	0.0282022
DB00531	DB08930	0.0281805
DB00531	DB01627	0.0281518
DB00531	DB09278	0.0281297
DB00531	DB05239	0.0278378
DB00531	DB00655	0.0278134
DB00531	DB00456	0.0277044
DB00531	DB04272	0.0272108
DB00531	DB00553	0.0271625
DB00531	DB05229	0.0270698
DB00531	DB00604	0.0268215
DB00531	DB06403	0.0267485
DB00531	DB05034	0.0264387
DB00531	DB01412	0.0264167
DB00531	DB00261	0.0264048
DB00531	DB01326	0.026358
DB00531	DB02546	0.0262449
DB00531	DB01010	0.0261673
DB00531	DB09014	0.0260938
DB00531	DB00760	0.025863
DB00531	DB04165	0.0257338
DB00531	DB00514	0.0257002
DB00531	DB00104	0.0255429
DB00531	DB01036	0.0254435
DB00531	DB01121	0.0250123
DB00531	DB09011	0.0250113
DB00531	DB11372	0.0247196
DB00531	DB04743	0.0246874
DB00531	DB00746	0.0243616
DB00531	DB00560	0.0242426
DB00531	DB01184	0.0239168
DB00531	DB00216	0.023261
DB00531	DB08824	0.0230672
DB00531	DB06694	0.0229894
DB00531	DB01603	0.0227498
DB00531	DB01436	0.0223504
DB00531	DB04881	0.0222305
DB00531	DB02527	0.0221814
DB00531	DB01878	0.0221596
DB00531	DB03515	0.0220524
DB00531	DB00766	0.0219821
DB00531	DB01071	0.0218453
DB00531	DB04948	0.0217768
DB00531	DB00354	0.0210938
DB00531	DB09030	0.0209525
DB00531	DB00905	0.0208739
DB00531	DB06774	0.0208118
DB00531	DB01216	0.0207423
DB00531	DB08811	0.0206535
DB00531	DB00551	0.0206052
DB00531	DB00841	0.0206047
DB00531	DB00561	0.0204857
DB00531	DB00417	0.0203761
DB00531	DB09289	0.0203639
DB00531	DB04398	0.0203155
DB00531	DB06697	0.0202872
DB00531	DB06230	0.02021
DB00531	DB08881	0.0202033
DB00531	DB11501	0.0200923
DB00531	DB01064	0.0200098
DB00531	DB01190	0.0199176
DB00531	DB00274	0.0199114
DB00531	DB08884	0.0197241
DB00531	DB06228	0.0196967
DB00531	DB01242	0.019674
DB00531	DB04918	0.0196407
DB00531	DB01212	0.0195988
DB00531	DB09128	0.0194798
DB00531	DB11476	0.0194699
DB00531	DB01299	0.0194152
DB00531	DB01357	0.0191335
DB00531	DB00528	0.0190808
DB00531	DB00778	0.0190778
DB00531	DB09262	0.0186681
DB00531	DB06700	0.018434
DB00531	DB09039	0.0183761
DB00531	DB00365	0.0182696
DB00531	DB04953	0.0181764
DB00531	DB06268	0.0181558
DB00531	DB06680	0.0181167
DB00531	DB01414	0.0179575
DB00531	DB06148	0.0178695
DB00531	DB09221	0.0178318
DB00531	DB11375	0.0177389
DB00531	DB04910	0.0175456
DB00531	DB01222	0.0175043
DB00531	DB00378	0.0174956
DB00531	DB04571	0.0173077
DB00531	DB09021	0.0172988
DB00531	DB06155	0.0170834
DB00531	DB00351	0.016989
DB00531	DB01226	0.0166343
DB00531	DB01547	0.0164295
DB00531	DB01186	0.0164194
DB00531	DB00369	0.0164085
DB00531	DB00671	0.0163748
DB00531	DB00198	0.0163599
DB00531	DB00937	0.0163404
DB00531	DB00981	0.0162884
DB00531	DB09007	0.0162383
DB00531	DB01140	0.0161219
DB00531	DB00211	0.0159219
DB00531	DB00787	0.0158851
DB00531	DB01282	0.0154942
DB00531	DB00426	0.0154739
DB00531	DB05541	0.0154547
DB00531	DB06691	0.0153558
DB00531	DB08869	0.0152815
DB00531	DB00672	0.0151752
DB00531	DB01296	0.0150521
DB00531	DB06659	0.0148762
DB00531	DB01329	0.0147944
DB00531	DB00007	0.0145568
DB00531	DB00568	0.0145454
DB00531	DB00833	0.0145426
DB00531	DB00259	0.0145047
DB00531	DB01256	0.0145033
DB00531	DB09062	0.0144496
DB00531	DB09146	0.0140342
DB00531	DB01085	0.014024
DB00531	DB09290	0.0138956
DB00531	DB09555	0.0138799
DB00531	DB08814	0.0138667
DB00531	DB00757	0.0138489
DB00531	DB06442	0.0137998
DB00531	DB00934	0.0137114
DB00531	DB00396	0.0136269
DB00531	DB00115	0.0135197
DB00531	DB08954	0.0134696
DB00531	DB09225	0.0134057
DB00531	DB09309	0.013279
DB00531	DB00368	0.0132202
DB00531	DB09276	0.0131431
DB00531	DB03701	0.0130344
DB00531	DB00982	0.0129959
DB00531	DB00664	0.0129393
DB00531	DB06663	0.0127831
DB00531	DB09069	0.0127306
DB00531	DB00173	0.0127221
DB00531	DB01366	0.0126419
DB00531	DB08994	0.0125439
DB00531	DB01139	0.0125182
DB00531	DB06685	0.0124988
DB00531	DB00471	0.012478
DB00531	DB04626	0.012441
DB00531	DB01328	0.0124272
DB00531	DB06794	0.0123801
DB00531	DB00140	0.0123548
DB00531	DB00493	0.011913
DB00531	DB11475	0.0118469
DB00531	DB09389	0.0117836
DB00531	DB03128	0.0117576
DB00531	DB01764	0.0115453
DB00531	DB00689	0.0113777
DB00531	DB01592	0.0111921
DB00531	DB00856	0.0110278
DB00531	DB06267	0.01099
DB00531	DB08983	0.0109781
DB00531	DB01332	0.0105556
DB00531	DB00360	0.0105021
DB00531	DB09286	0.0104264
DB00531	DB04839	0.0104177
DB00531	DB09015	0.0102618
DB00531	DB00601	0.0102607
DB00531	DB09265	0.0100238
DB00531	DB09076	0.00996046
DB00531	DB00190	0.00992903
DB00531	DB11480	0.00984214
DB00531	DB08621	0.00983197
DB00531	DB00576	0.009813
DB00531	DB06287	0.00975872
DB00531	DB00014	0.00970096
DB00531	DB01022	0.00967047
DB00531	DB00235	0.00956297
DB00531	DB00635	0.00948532
DB00531	DB00867	0.00945548
DB00531	DB00122	0.00941384
DB00531	DB00892	0.00932788
DB00531	DB00330	0.00921088
DB00531	DB09488	0.00919832
DB00531	DB00545	0.00901499
DB00531	DB01207	0.00891239
DB00531	DB06762	0.00862999
DB00531	DB05296	0.00862077
DB00531	DB00280	0.00859358
DB00531	DB11377	0.00855057
DB00531	DB00864	0.00831654
DB00531	DB01047	0.00812653
DB00531	DB00761	0.00795304
DB00531	DB01245	0.00794944
DB00531	DB00803	0.00779902
DB00531	DB01330	0.00770413
DB00531	DB00217	0.00755732
DB00531	DB09099	0.00721876
DB00531	DB11235	0.00706651
DB00531	DB08835	0.00703065
DB00531	DB01619	0.00684253
DB00531	DB01204	0.00666258
DB00531	DB05266	0.00663877
DB00531	DB00741	0.00662864
DB00531	DB06201	0.0065536
DB00531	DB00260	0.00653021
DB00531	DB01590	0.00650017
DB00531	DB11593	0.0064968
DB00531	DB04630	0.00644957
DB00531	DB06766	0.00641264
DB00531	DB00583	0.00638202
DB00531	DB09283	0.00637407
DB00531	DB01170	0.00610438
DB00531	DB06218	0.006075
DB00531	DB01581	0.00606852
DB00531	DB09130	0.0060482
DB00531	DB00885	0.00601403
DB00531	DB06652	0.00600035
DB00531	DB00620	0.00597628
DB00531	DB01122	0.00595195
DB00531	DB04924	0.00585645
DB00531	DB00925	0.00576923
DB00531	DB03754	0.00574865
DB00531	DB00775	0.00562954
DB00531	DB02187	0.00560468
DB00531	DB11268	0.00558085
DB00531	DB06603	0.00557952
DB00531	DB00944	0.00556976
DB00531	DB06419	0.00552123
DB00531	DB06797	0.00550186
DB00531	DB01126	0.00546542
DB00531	DB01582	0.00540937
DB00531	DB00769	0.00530955
DB00531	DB00438	0.00524694
DB00531	DB06730	0.00522904
DB00531	DB06821	0.00520229
DB00531	DB00142	0.00512836
DB00531	DB08967	0.00506909
DB00531	DB00153	0.00496849
DB00531	DB00229	0.00492765
DB00531	DB02285	0.00492128
DB00531	DB09536	0.00488996
DB00531	DB01037	0.00485415
DB00531	DB00889	0.00481888
DB00531	DB08800	0.0047415
DB00531	DB01151	0.00458815
DB00531	DB06147	0.00451882
DB00531	DB06150	0.00449215
DB00531	DB00719	0.00448704
DB00531	DB04835	0.00447279
DB00531	DB01618	0.00439174
DB00531	DB00324	0.0042686
DB00531	DB06702	0.00422875
DB00531	DB02282	0.00422682
DB00531	DB06767	0.00416828
DB00531	DB00911	0.00415436
DB00531	DB08838	0.00415322
DB00531	DB01205	0.00415078
DB00531	DB11412	0.00414337
DB00531	DB01093	0.0041214
DB00531	DB06441	0.00407734
DB00531	DB00449	0.00407141
DB00531	DB01084	0.00403797
DB00531	DB09227	0.00399833
DB00531	DB09093	0.00399668
DB00531	DB01816	0.00399518
DB00531	DB00687	0.00396409
DB00531	DB08861	0.00396405
DB00531	DB00292	0.00395741
DB00531	DB09078	0.00394827
DB00531	DB00900	0.00394058
DB00531	DB01327	0.00393155
DB00531	DB00218	0.00391742
DB00531	DB00592	0.00386012
DB00531	DB00810	0.00381533
DB00531	DB00244	0.00380047
DB00531	DB09268	0.00375538
DB00531	DB06282	0.00374199
DB00531	DB00253	0.00370157
DB00531	DB01407	0.00367461
DB00531	DB01083	0.00361442
DB00531	DB00483	0.00359487
DB00531	DB00792	0.00356557
DB00531	DB00670	0.00354586
DB00531	DB11544	0.00347349
DB00531	DB00683	0.0034305
DB00531	DB00828	0.00340462
DB00531	DB00989	0.00340452
DB00531	DB06153	0.00340331
DB00531	DB04834	0.00331562
DB00531	DB09292	0.00328271
DB00531	DB03619	0.00326809
DB00531	DB09096	0.00324041
DB00531	DB01160	0.00320312
DB00531	DB03568	0.00318705
DB00531	DB08887	0.00316775
DB00531	DB00163	0.00311652
DB00531	DB00627	0.00311432
DB00531	DB09280	0.00309933
DB00531	DB09167	0.00309528
DB00531	DB01137	0.00308439
DB00531	DB01367	0.00307886
DB00531	DB00774	0.00303862
DB00531	DB00390	0.00298372
DB00531	DB08802	0.00292639
DB00531	DB11461	0.00290629
DB00531	DB00668	0.0028414
DB00531	DB09338	0.00283677
DB00531	DB01129	0.00283165
DB00531	DB00513	0.0028315
DB00531	DB00302	0.00282467
DB00531	DB01345	0.00278572
DB00531	DB09091	0.00278448
DB00531	DB04557	0.00276935
DB00531	DB00698	0.002753
DB00531	DB09095	0.0027506
DB00531	DB00860	0.00273592
DB00531	DB00257	0.00264578
DB00531	DB01087	0.00262126
DB00531	DB06637	0.00261785
DB00531	DB00609	0.00261682
DB00531	DB00250	0.00257076
DB00531	DB09013	0.00256539
DB00531	DB09063	0.00254496
DB00531	DB00443	0.00254263
DB00531	DB06824	0.00253882
DB00531	DB00831	0.00253265
DB00531	DB00574	0.00251405
DB00531	DB08799	0.00250971
DB00531	DB01620	0.00245699
DB00531	DB01174	0.00245085
DB00531	DB01406	0.00243184
DB00531	DB08801	0.00238312
DB00531	DB09282	0.00238126
DB00531	DB04842	0.00235817
DB00531	DB00593	0.00234845
DB00531	DB00425	0.00233645
DB00531	DB04868	0.00233087
DB00531	DB00653	0.00231148
DB00531	DB06780	0.00229997
DB00531	DB11529	0.00224661
DB00531	DB00799	0.00223256
DB00531	DB00226	0.00223219
DB00531	DB00295	0.00222366
DB00531	DB00764	0.00220878
DB00531	DB05245	0.00218042
DB00531	DB08808	0.00218041
DB00531	DB01175	0.00216673
DB00531	DB00634	0.00215099
DB00531	DB11458	0.00211874
DB00531	DB00288	0.00211694
DB00531	DB09257	0.00211447
DB00531	DB11390	0.00211083
DB00531	DB01384	0.00209851
DB00531	DB00367	0.00204233
DB00531	DB00267	0.00203835
DB00531	DB05232	0.00203444
DB00531	DB00654	0.00200197
DB00531	DB08965	0.00200001
DB00531	DB09123	0.0019895
DB00531	DB07374	0.00197606
DB00531	DB09235	0.00195974
DB00531	DB00207	0.00194473
DB00531	DB00150	0.00192886
DB00531	DB00697	0.00191718
DB00531	DB00708	0.00190687
DB00531	DB00388	0.00190298
DB00531	DB06717	0.00189908
DB00531	DB01089	0.001896
DB00531	DB00891	0.00189487
DB00531	DB00954	0.00186364
DB00531	DB06741	0.00185325
DB00531	DB00497	0.00185097
DB00531	DB01587	0.00184383
DB00531	DB00527	0.00181038
DB00531	DB01536	0.00180385
DB00531	DB09242	0.00178833
DB00531	DB06711	0.00177898
DB00531	DB00816	0.00177308
DB00531	DB01120	0.00176199
DB00531	DB01409	0.00169099
DB00531	DB04574	0.00168076
DB00531	DB01116	0.00166654
DB00531	DB00245	0.00165106
DB00531	DB00673	0.00163001
DB00531	DB06738	0.00161819
DB00531	DB00222	0.00161458
DB00531	DB07996	0.00158341
DB00531	DB11477	0.00156915
DB00531	DB00692	0.00156338
DB00531	DB01016	0.00156167
DB00531	DB00420	0.00155676
DB00531	DB01169	0.00155193
DB00531	DB00240	0.00154665
DB00531	DB00869	0.00153864
DB00531	DB06543	0.00153813
DB00531	DB00715	0.00152756
DB00531	DB09236	0.0015265
DB00531	DB01097	0.00150671
DB00531	DB11397	0.00150669
DB00531	DB00322	0.00149858
DB00531	DB00591	0.00149214
DB00531	DB04831	0.00147996
DB00531	DB05294	0.00147191
DB00531	DB00397	0.00145754
DB00531	DB08868	0.00144712
DB00531	DB01602	0.00142833
DB00531	DB09211	0.0014237
DB00531	DB06742	0.00141632
DB00531	DB00846	0.0014058
DB00531	DB06203	0.00139605
DB00531	DB00835	0.00139232
DB00531	DB06370	0.00135733
DB00531	DB01015	0.00134241
DB00531	DB04836	0.00133424
DB00531	DB00628	0.00132614
DB00531	DB00980	0.00132224
DB00531	DB01708	0.00131695
DB00531	DB09079	0.00131061
DB00531	DB00921	0.00130515
DB00531	DB01297	0.0013032
DB00531	DB08877	0.00126936
DB00531	DB01551	0.0012662
DB00531	DB01171	0.00126025
DB00531	DB05812	0.00125721
DB00531	DB01278	0.0012502
DB00531	DB00332	0.00122659
DB00531	DB00872	0.00119965
DB00531	DB06144	0.00119273
DB00531	DB00823	0.00119184
DB00531	DB01273	0.00116347
DB00531	DB00962	0.00115649
DB00531	DB01351	0.00114928
DB00531	DB01021	0.001141
DB00531	DB01337	0.00113695
DB00531	DB09068	0.00113359
DB00531	DB00904	0.00113
DB00531	DB00223	0.00112922
DB00531	DB00543	0.00112567
DB00531	DB11464	0.00112101
DB00531	DB00797	0.00111759
DB00531	DB00615	0.00109032
DB00531	DB00871	0.00108231
DB00531	DB11473	0.00106445
DB00531	DB00813	0.00105421
DB00531	DB00241	0.00104909
DB00531	DB00359	0.00103931
DB00531	DB06789	0.00102781
DB00531	DB00933	0.00100559
DB00531	DB00349	0.000997334
DB00531	DB01483	0.000996048
DB00531	DB01232	0.000995972
DB00531	DB09023	0.000988762
DB00531	DB09042	0.000988064
DB00531	DB00619	0.000978089
DB00531	DB08970	0.000975627
DB00531	DB00191	0.000963035
DB00531	DB00392	0.000955414
DB00531	DB08815	0.000947144
DB00531	DB06715	0.000939405
DB00531	DB00224	0.000930074
DB00531	DB01026	0.000927866
DB00531	DB09352	0.000920777
DB00531	DB09194	0.000920333
DB00531	DB00313	0.000913942
DB00531	DB08952	0.000878142
DB00531	DB06791	0.000861272
DB00531	DB00896	0.000839527
DB00531	DB06335	0.000831484
DB00531	DB08960	0.000827286
DB00531	DB00539	0.000819762
DB00531	DB00559	0.000815093
DB00531	DB09059	0.000813556
DB00531	DB08897	0.000806703
DB00531	DB11543	0.000799551
DB00531	DB02207	0.000797207
DB00531	DB00130	0.000792503
DB00531	DB06216	0.00078882
DB00531	DB01072	0.000781132
DB00531	DB01119	0.000773685
DB00531	DB05137	0.000758997
DB00531	DB00726	0.000754304
DB00531	DB00296	0.000754235
DB00531	DB01450	0.000747514
DB00531	DB00263	0.000738206
DB00531	DB00972	0.000736988
DB00531	DB00307	0.000735137
DB00531	DB00450	0.000732405
DB00531	DB01062	0.000721915
DB00531	DB00920	0.000710967
DB00531	DB09074	0.000702589
DB00531	DB00537	0.00070041
DB00531	DB08883	0.000693627
DB00531	DB00906	0.000691202
DB00531	DB08798	0.000687918
DB00531	DB00166	0.000686045
DB00531	DB00875	0.000669817
DB00531	DB05804	0.000660014
DB00531	DB00607	0.000652997
DB00531	DB00391	0.0006455
DB00531	DB00967	0.000643021
DB00531	DB00327	0.000641124
DB00531	DB00959	0.00062815
DB00531	DB00603	0.000604893
DB00531	DB08962	0.000604683
DB00531	DB00477	0.000595654
DB00531	DB00745	0.000595622
DB00531	DB00843	0.000593966
DB00531	DB06589	0.00058733
DB00531	DB04884	0.00058224
DB00531	DB01090	0.00057297
DB00531	DB06799	0.000563377
DB00531	DB09273	0.000560146
DB00531	DB01045	0.000559671
DB00531	DB01410	0.000559249
DB00531	DB09244	0.000551321
DB00531	DB11560	0.000551158
DB00531	DB04846	0.000550185
DB00531	DB00508	0.000547233
DB00531	DB00663	0.000545855
DB00531	DB00800	0.000542314
DB00531	DB00645	0.000537379
DB00531	DB00951	0.000537187
DB00531	DB01267	0.000526584
DB00531	DB01211	0.000507442
DB00531	DB00936	0.000498022
DB00531	DB00321	0.000490774
DB00531	DB00771	0.000489375
DB00531	DB00838	0.00048718
DB00531	DB09204	0.000483009
DB00531	DB00394	0.000458253
DB00531	DB01621	0.000452869
DB00531	DB00866	0.000448139
DB00531	DB00297	0.000439005
DB00531	DB01215	0.000431059
DB00531	DB01362	0.000428375
DB00531	DB08922	0.000421686
DB00531	DB08865	0.00041798
DB00531	DB07720	0.000413545
DB00531	DB01234	0.000406578
DB00531	DB01067	0.000405786
DB00531	DB08880	0.000405695
DB00531	DB02638	0.000400436
DB00531	DB00909	0.000399046
DB00531	DB00454	0.000398924
DB00531	DB01413	0.000398042
DB00531	DB00623	0.000394634
DB00531	DB01577	0.000389352
DB00531	DB02789	0.000389106
DB00531	DB00854	0.000388859
DB00531	DB08906	0.000386954
DB00531	DB00865	0.000384746
DB00531	DB00435	0.000382658
DB00531	DB01601	0.0003805
DB00531	DB00748	0.000378733
DB00531	DB00433	0.000378447
DB00531	DB00648	0.00037693
DB00531	DB00408	0.000371334
DB00531	DB09230	0.000368496
DB00531	DB00188	0.000356946
DB00531	DB04896	0.000353526
DB00531	DB06594	0.000352352
DB00531	DB02665	0.000351283
DB00531	DB01130	0.000342916
DB00531	DB01440	0.000338923
DB00531	DB01324	0.000337432
DB00531	DB01380	0.000331429
DB00531	DB01338	0.000330111
DB00531	DB00547	0.000329439
DB00531	DB01142	0.000327077
DB00531	DB06204	0.000326098
DB00531	DB00924	0.000324354
DB00531	DB00490	0.000317335
DB00531	DB01259	0.000308242
DB00531	DB01013	0.000303482
DB00531	DB00482	0.000301354
DB00531	DB05246	0.000300456
DB00531	DB00206	0.000297437
DB00531	DB01224	0.000294914
DB00531	DB00376	0.000294566
DB00531	DB09231	0.000290638
DB00531	DB09083	0.000287473
DB00531	DB00294	0.000286961
DB00531	DB09072	0.000280272
DB00531	DB00633	0.000279109
DB00531	DB01623	0.000277981
DB00531	DB09253	0.000272773
DB00531	DB00472	0.000267299
DB00531	DB00912	0.000265516
DB00531	DB00674	0.000262427
DB00531	DB01365	0.000261746
DB00531	DB00393	0.000255189
DB00531	DB00180	0.000250821
DB00531	DB09203	0.000250555
DB00531	DB01427	0.000244381
DB00531	DB09135	0.000242386
DB00531	DB00196	0.000240099
DB00531	DB01247	0.000236094
DB00531	DB01295	0.000233523
DB00531	DB01176	0.000231511
DB00531	DB01194	0.000229851
DB00531	DB08807	0.000229322
DB00531	DB04864	0.000228944
DB00531	DB00794	0.000226886
DB00531	DB08971	0.000223395
DB00531	DB06636	0.000222919
DB00531	DB00731	0.000222518
DB00531	DB06709	0.000222466
DB00531	DB00271	0.000217952
DB00531	DB00411	0.000217797
DB00531	DB00610	0.000214944
DB00531	DB00606	0.000214142
DB00531	DB00184	0.000212919
DB00531	DB01325	0.000212479
DB00531	DB00743	0.000212372
DB00531	DB01390	0.000207921
DB00531	DB09238	0.000207908
DB00531	DB00599	0.000202076
DB00531	DB06290	0.000202012
DB00531	DB11609	0.000201781
DB00531	DB00940	0.000201137
DB00531	DB09117	0.000199676
DB00531	DB01263	0.000194926
DB00531	DB01364	0.00019428
DB00531	DB00311	0.000190045
DB00531	DB00647	0.000183676
DB00531	DB00205	0.000182639
DB00531	DB00675	0.000182415
DB00531	DB08992	0.000182403
DB00531	DB01080	0.000181378
DB00531	DB00177	0.000180681
DB00531	DB04818	0.000180604
DB00531	DB09134	0.000180367
DB00531	DB00202	0.000179708
DB00531	DB01567	0.000179341
DB00531	DB00341	0.000176453
DB00531	DB01395	0.000174032
DB00531	DB01155	0.000173947
DB00531	DB01454	0.000173688
DB00531	DB00219	0.00017348
DB00531	DB00723	0.00017295
DB00531	DB00802	0.000170083
DB00531	DB01065	0.000169629
DB00531	DB04825	0.000167787
DB00531	DB00204	0.000167184
DB00531	DB00414	0.000164708
DB00531	DB00182	0.000159236
DB00531	DB01288	0.00015784
DB00531	DB08985	0.000155828
DB00531	DB01143	0.000155515
DB00531	DB09214	0.000153901
DB00531	DB01576	0.000153861
DB00531	DB01452	0.000153822
DB00531	DB01251	0.000151574
DB00531	DB00897	0.000150577
DB00531	DB09234	0.00014908
DB00531	DB01438	0.000148716
DB00531	DB06826	0.000148521
DB00531	DB00807	0.000147861
DB00531	DB06446	0.000147219
DB00531	DB01210	0.000147105
DB00531	DB01199	0.00014529
DB00531	DB08882	0.000145252
DB00531	DB06678	0.000143788
DB00531	DB00356	0.000143124
DB00531	DB08947	0.000141499
DB00531	DB00988	0.000141011
DB00531	DB01165	0.000140539
DB00531	DB00622	0.000137703
DB00531	DB00805	0.000137046
DB00531	DB01264	0.000135075
DB00531	DB09240	0.000134971
DB00531	DB08953	0.000134151
DB00531	DB08841	0.000132607
DB00531	DB01614	0.000132579
DB00531	DB00320	0.000131035
DB00531	DB06795	0.000126462
DB00531	DB00418	0.000125459
DB00531	DB00852	0.000125216
DB00531	DB00581	0.000124497
DB00531	DB00178	0.000121814
DB00531	DB00304	0.000120555
DB00531	DB00134	0.000120068
DB00531	DB01182	0.000118229
DB00531	DB00474	0.000116968
DB00531	DB00457	0.000116544
DB00531	DB09009	0.000115863
DB00531	DB09345	0.00011406
DB00531	DB00808	0.000113654
DB00531	DB00979	0.00011194
DB00531	DB09241	0.000111479
DB00531	DB01019	0.000111136
DB00531	DB00395	0.000110256
DB00531	DB00199	0.000109481
DB00531	DB09090	0.000106891
DB00531	DB06726	0.000102329
DB00531	DB11442	0.000100004
DB00531	DB00254	9.95e-05
DB00531	DB00424	9.42e-05
DB00531	DB00780	9.33e-05
DB00531	DB00850	9.23e-05
DB00531	DB08933	9.08e-05
DB00531	DB04957	8.9e-05
DB00531	DB06782	8.73e-05
DB00531	DB09232	8.49e-05
DB00531	DB00331	8.47e-05
DB00531	DB01509	8.46e-05
DB00531	DB04365	8.4e-05
DB00531	DB00957	8.22e-05
DB00531	DB00340	8.21e-05
DB00531	DB00557	8.09e-05
DB00531	DB00549	7.94e-05
DB00531	DB11487	7.87e-05
DB00531	DB01162	7.76e-05
DB00531	DB00809	7.69e-05
DB00531	DB01219	7.66e-05
DB00531	DB11400	7.51e-05
DB00531	DB08980	7.44e-05
DB00531	DB00782	7.43e-05
DB00531	DB00517	7.37e-05
DB00531	DB00652	7.29e-05
DB00531	DB01235	7.26e-05
DB00531	DB01018	7.2e-05
DB00531	DB01261	7.14e-05
DB00531	DB00964	6.98e-05
DB00531	DB01197	6.73e-05
DB00531	DB09254	6.66e-05
DB00531	DB04855	6.66e-05
DB00531	DB06402	6.62e-05
DB00531	DB04711	6.59e-05
DB00531	DB00907	6.55e-05
DB00531	DB09065	6.54e-05
DB00531	DB01255	6.5e-05
DB00531	DB09073	6.4e-05
DB00531	DB00423	6.37e-05
DB00531	DB09250	6.27e-05
DB00531	DB02925	6.06e-05
DB00531	DB00582	5.75e-05
DB00531	DB00985	5.72e-05
DB00531	DB01612	5.54e-05
DB00531	DB04876	5.54e-05
DB00531	DB00657	5.53e-05
DB00531	DB00590	5.52e-05
DB00531	DB00371	5.41e-05
DB00531	DB06764	5.25e-05
DB00531	DB00284	5.18e-05
DB00531	DB09246	5.17e-05
DB00531	DB00830	5.03e-05
DB00531	DB00209	4.96e-05
DB00531	DB08997	4.83e-05
DB00531	DB01353	4.61e-05
DB00531	DB04946	4.58e-05
DB00531	DB00421	4.38e-05
DB00531	DB00883	4.37e-05
DB00531	DB09247	4.33e-05
DB00531	DB09248	4.2e-05
DB00531	DB00839	4.19e-05
DB00531	DB08912	4.16e-05
DB00531	DB06699	4.03e-05
DB00531	DB01319	4e-05
DB00531	DB00614	3.81e-05
DB00531	DB01466	3.81e-05
DB00531	DB09300	3.77e-05
DB00531	DB00598	3.73e-05
DB00531	DB08918	3.73e-05
DB00531	DB00387	3.59e-05
DB00531	DB05708	3.58e-05
DB00531	DB00503	3.48e-05
DB00531	DB00475	3.47e-05
DB00531	DB09026	3.47e-05
DB00531	DB01035	3.46e-05
DB00531	DB01556	3.37e-05
DB00531	DB01202	3.28e-05
DB00531	DB00373	3.21e-05
DB00531	DB00661	3.14e-05
DB00531	DB09112	3.08e-05
DB00531	DB04841	3.05e-05
DB00531	DB00476	2.97e-05
DB00531	DB00091	2.97e-05
DB00531	DB00492	2.93e-05
DB00531	DB00945	2.91e-05
DB00531	DB09038	2.86e-05
DB00531	DB00908	2.81e-05
DB00531	DB00325	2.74e-05
DB00531	DB00861	2.67e-05
DB00531	DB00381	2.63e-05
DB00531	DB00804	2.58e-05
DB00531	DB11181	2.57e-05
DB00531	DB09071	2.53e-05
DB00531	DB00556	2.52e-05
DB00531	DB00790	2.49e-05
DB00531	DB01203	2.47e-05
DB00531	DB00308	2.29e-05
DB00531	DB01626	2.23e-05
DB00531	DB00935	2.21e-05
DB00531	DB01043	2.18e-05
DB00531	DB09243	2.17e-05
DB00531	DB00986	2.09e-05
DB00531	DB08903	2.08e-05
DB00531	DB01403	1.91e-05
DB00531	DB06698	1.9e-05
DB00531	DB00742	1.9e-05
DB00531	DB00594	1.88e-05
DB00531	DB00268	1.87e-05
DB00531	DB00195	1.81e-05
DB00531	DB00298	1.81e-05
DB00531	DB09054	1.8e-05
DB00531	DB00949	1.77e-05
DB00531	DB01201	1.73e-05
DB00531	DB00752	1.72e-05
DB00531	DB00519	1.66e-05
DB00531	DB00401	1.64e-05
DB00531	DB09245	1.57e-05
DB00531	DB09220	1.56e-05
DB00531	DB00363	1.52e-05
DB00531	DB00960	1.5e-05
DB00531	DB09249	1.48e-05
DB00531	DB04952	1.41e-05
DB00531	DB01020	1.37e-05
DB00531	DB00447	1.34e-05
DB00531	DB00489	1.34e-05
DB00531	DB01249	1.3e-05
DB00531	DB00289	1.25e-05
DB00531	DB00975	1.24e-05
DB00531	DB04820	1.23e-05
DB00531	DB08941	1.21e-05
DB00531	DB00165	1.18e-05
DB00531	DB01136	1.15e-05
DB00531	DB09156	1.15e-05
DB00531	DB00256	1.14e-05
DB00531	DB01193	1.08e-05
DB00531	DB01114	1.03e-05
DB00531	DB00524	1.03e-05
DB00531	DB01433	9.94e-06
DB00531	DB11471	9.41e-06
DB00531	DB01115	8.69e-06
DB00531	DB00691	7.64e-06
DB00531	DB00819	7.57e-06
DB00531	DB01221	7.4e-06
DB00531	DB00966	7.11e-06
DB00531	DB01069	7.07e-06
DB00531	DB00275	7.07e-06
DB00531	DB11401	6.97e-06
DB00531	DB00584	6.96e-06
DB00531	DB06152	6.83e-06
DB00531	DB01124	6.57e-06
DB00531	DB09251	6.5e-06
DB00531	DB00264	6.18e-06
DB00531	DB11426	6.12e-06
DB00531	DB00879	5.98e-06
DB00531	DB00612	5.95e-06
DB00531	DB01209	5.88e-06
DB00531	DB00412	5.61e-06
DB00531	DB00491	5.52e-06
DB00531	DB00999	5.47e-06
DB00531	DB00737	5.46e-06
DB00531	DB01086	5.39e-06
DB00531	DB09252	5.32e-06
DB00531	DB08907	5.18e-06
DB00531	DB01149	4.95e-06
DB00531	DB00227	4.91e-06
DB00531	DB01100	4.71e-06
DB00531	DB00876	4.52e-06
DB00531	DB01029	4.29e-06
DB00531	DB00468	4.28e-06
DB00531	DB08873	4.22e-06
DB00531	DB00796	4.18e-06
DB00531	DB01340	4.12e-06
DB00531	DB00384	4.08e-06
DB00531	DB00703	3.99e-06
DB00531	DB03553	3.67e-06
DB00531	DB01595	3.66e-06
DB00531	DB08987	3.49e-06
DB00531	DB00834	3.47e-06
DB00531	DB04908	3.13e-06
DB00531	DB00844	2.92e-06
DB00531	DB00484	2.89e-06
DB00531	DB00881	2.89e-06
DB00531	DB09154	2.79e-06
DB00531	DB11148	2.73e-06
DB00531	DB00700	2.72e-06
DB00531	DB01095	2.64e-06
DB00531	DB00502	2.61e-06
DB00531	DB01565	2.59e-06
DB00531	DB01535	2.59e-06
DB00531	DB01195	2.33e-06
DB00531	DB09085	2.3e-06
DB00531	DB04872	2.28e-06
DB00531	DB00214	2.2e-06
DB00531	DB01081	2.14e-06
DB00531	DB00197	2.05e-06
DB00531	DB06292	2.05e-06
DB00531	DB00228	2.01e-06
DB00531	DB08820	1.96e-06
DB00531	DB00187	1.92e-06
DB00531	DB00887	1.9e-06
DB00531	DB00542	1.87e-06
DB00531	DB08550	1.84e-06
DB00531	DB00521	1.69e-06
DB00531	DB08931	1.66e-06
DB00531	DB06690	1.62e-06
DB00531	DB00722	1.59e-06
DB00531	DB11371	1.54e-06
DB00531	DB00409	1.5e-06
DB00531	DB00625	1.47e-06
DB00531	DB00898	1.4e-06
DB00531	DB04920	1.29e-06
DB00531	DB01189	1.27e-06
DB00531	DB04861	1.27e-06
DB00531	DB00571	1.21e-06
DB00531	DB00350	1.21e-06
DB00531	DB00727	1.19e-06
DB00531	DB11555	1.14e-06
DB00531	DB00968	1.11e-06
DB00531	DB00323	1.1e-06
DB00531	DB04832	1.07e-06
DB00531	DB00705	9.98e-07
DB00531	DB00413	9.98e-07
DB00531	DB01178	8.13e-07
DB00531	DB01359	8.05e-07
DB00531	DB09330	7.72e-07
DB00531	DB00230	7.55e-07
DB00531	DB00436	7.51e-07
DB00531	DB01214	7.08e-07
DB00531	DB00310	6.82e-07
DB00531	DB02703	6.37e-07
DB00531	DB01356	5.93e-07
DB00531	DB00903	5.91e-07
DB00531	DB01497	5.6e-07
DB00531	DB01241	5.47e-07
DB00531	DB01355	5.32e-07
DB00531	DB01275	5.28e-07
DB00531	DB01227	5.08e-07
DB00531	DB09119	5.03e-07
DB00531	DB00335	4.8e-07
DB00531	DB01238	4.76e-07
DB00531	DB01068	4.7e-07
DB00531	DB01198	4.67e-07
DB00531	DB00440	4.39e-07
DB00531	DB00544	4.22e-07
DB00531	DB00976	4.2e-07
DB00531	DB00246	3.99e-07
DB00531	DB00656	3.78e-07
DB00531	DB00880	3.76e-07
DB00531	DB00914	3.44e-07
DB00531	DB01023	3.44e-07
DB00531	DB00721	3.21e-07
DB00531	DB00753	3.17e-07
DB00531	DB00750	3.09e-07
DB00531	DB01239	2.76e-07
DB00531	DB00768	2.54e-07
DB00531	DB01437	2.44e-07
DB00531	DB00690	2.4e-07
DB00531	DB09224	2.18e-07
DB00531	DB08872	2.13e-07
DB00531	DB01252	2.11e-07
DB00531	DB00679	1.88e-07
DB00531	DB11376	1.81e-07
DB00531	DB01154	1.7e-07
DB00531	DB00233	1.66e-07
DB00531	DB00540	1.64e-07
DB00531	DB00494	1.64e-07
DB00531	DB01501	1.6e-07
DB00531	DB00842	1.47e-07
DB00531	DB01167	1.4e-07
DB00531	DB00434	1.32e-07
DB00531	DB11549	1.26e-07
DB00531	DB01544	1.25e-07
DB00531	DB00458	1.23e-07
DB00531	DB00344	1.22e-07
DB00531	DB00232	1.21e-07
DB00531	DB00899	1.02e-07
DB00531	DB01118	1e-07
DB00531	DB09118	9.61e-08
DB00531	DB00611	9.43e-08
DB00531	DB01101	9.05e-08
DB00531	DB01161	8.27e-08
DB00531	DB00176	8.17e-08
DB00531	DB04688	7.46e-08
DB00531	DB00220	7.24e-08
DB00531	DB00338	6.98e-08
DB00531	DB01236	6.79e-08
DB00531	DB00765	6.39e-08
DB00531	DB04830	6.04e-08
DB00531	DB00849	5.99e-08
DB00531	DB00564	5.9e-08
DB00531	DB00273	5.48e-08
DB00531	DB08927	5.34e-08
DB00531	DB00662	5.24e-08
DB00531	DB00956	5.2e-08
DB00531	DB00818	4.98e-08
DB00531	DB00398	4.88e-08
DB00531	DB00189	4.69e-08
DB00531	DB00695	4.63e-08
DB00531	DB01113	4.23e-08
DB00531	DB05521	4.11e-08
DB00531	DB04878	4.04e-08
DB00531	DB00402	4.01e-08
DB00531	DB01525	4e-08
DB00531	DB00281	3.85e-08
DB00531	DB00181	3.71e-08
DB00531	DB00203	3.63e-08
DB00531	DB00734	3.44e-08
DB00531	DB08986	3e-08
DB00531	DB01158	2.91e-08
DB00531	DB09017	2.9e-08
DB00531	DB01609	2.75e-08
DB00531	DB09048	2.53e-08
DB00531	DB01700	2.52e-08
DB00531	DB00801	2.49e-08
DB00531	DB00366	2.47e-08
DB00531	DB01320	2.28e-08
DB00531	DB06684	2.15e-08
DB00531	DB11556	2.06e-08
DB00531	DB06512	2.02e-08
DB00531	DB00252	1.86e-08
DB00531	DB00419	1.77e-08
DB00531	DB01041	1.64e-08
DB00531	DB06579	1.5e-08
DB00531	DB09201	1.49e-08
DB00531	DB04844	1.47e-08
DB00531	DB00334	1.44e-08
DB00531	DB06288	1.22e-08
DB00531	DB00333	1.2e-08
DB00531	DB00961	1.11e-08
DB00531	DB04819	1.06e-08
DB00531	DB00238	1.02e-08
DB00531	DB06470	9.63e-09
DB00531	DB05271	8.42e-09
DB00531	DB00318	8.13e-09
DB00531	DB00169	8.03e-09
DB00531	DB01558	7.83e-09
DB00531	DB00370	7.68e-09
DB00531	DB01192	7.4e-09
DB00531	DB06770	7.2e-09
DB00531	DB01463	7e-09
DB00531	DB09034	6.67e-09
DB00531	DB01615	6.54e-09
DB00531	DB00404	6.36e-09
DB00531	DB01173	5.62e-09
DB00531	DB11502	5.62e-09
DB00531	DB08822	5.18e-09
DB00531	DB01017	4.39e-09
DB00531	DB00243	4.24e-09
DB00531	DB00575	4.24e-09
DB00531	DB00405	4.07e-09
DB00531	DB00208	4.01e-09
DB00531	DB00455	3.96e-09
DB00531	DB01075	3.83e-09
DB00531	DB00829	3.68e-09
DB00531	DB01563	3.66e-09
DB00531	DB09342	3.63e-09
DB00531	DB01254	3.6e-09
DB00531	DB00215	3.35e-09
DB00531	DB00283	3.07e-09
DB00531	DB00747	3.02e-09
DB00531	DB01529	3.02e-09
DB00531	DB01144	3e-09
DB00531	DB01104	2.55e-09
DB00531	DB00193	2.52e-09
DB00531	DB00312	2.52e-09
DB00531	DB00660	2.34e-09
DB00531	DB00555	2.16e-09
DB00531	DB00950	2.15e-09
DB00531	DB04827	2.14e-09
DB00531	DB01132	1.91e-09
DB00531	DB00470	1.73e-09
DB00531	DB01624	1.31e-09
DB00531	DB01588	1.29e-09
DB00531	DB06414	1.19e-09
DB00531	DB00270	1.11e-09
DB00531	DB06716	1.08e-09
DB00531	DB00754	1.06e-09
DB00531	DB08910	1.01e-09
DB00531	DB01106	1.01e-09
DB00531	DB01580	8.87e-10
DB00531	DB01002	5.47e-10
DB00531	DB01028	5.39e-10
DB00531	DB00486	4.47e-10
DB00531	DB00237	4.21e-10
DB00531	DB00285	3.95e-10
DB00531	DB08816	3.4e-10
DB00531	DB01589	3.13e-10
DB00531	DB00427	3.07e-10
DB00531	DB01555	1.82e-10
DB00531	DB00343	1.39e-10
DB00531	DB08899	1.36e-10
DB00531	DB00186	1.28e-10
DB00531	DB00678	1.26e-10
DB00531	DB00996	1.14e-10
DB00531	DB01545	1.08e-10
DB00531	DB01159	9.58e-11
DB00531	DB09174	9.07e-11
DB00531	DB00758	2.71e-11
DB00531	DB00588	2.55e-12

## Sheet: Regorafenib
Drug1	Drug2	Score
DB08896	DB00328	0.978018
DB08896	DB08860	0.972519
DB08896	DB00709	0.971934
DB08896	DB00694	0.971003
DB08896	DB06480	0.970614
DB08896	DB01248	0.951595
DB08896	DB04573	0.938403
DB08896	DB04348	0.911725
DB08896	DB08867	0.908585
DB08896	DB09296	0.908014
DB08896	DB00973	0.88846
DB08896	DB00495	0.856863
DB08896	DB01208	0.845033
DB08896	DB00523	0.833408
DB08896	DB08828	0.814944
DB08896	DB00997	0.800185
DB08896	DB11575	0.774859
DB08896	DB06176	0.70064
DB08896	DB00613	0.643161
DB08896	DB01166	0.643161
DB08896	DB04840	0.627225
DB08896	DB04572	0.603712
DB08896	DB00515	0.575946
DB08896	DB01050	0.545339
DB08896	DB00277	0.542624
DB08896	DB00682	0.540661
DB08896	DB05039	0.465921
DB08896	DB01229	0.432747
DB08896	DB01223	0.430526
DB08896	DB00651	0.42913
DB08896	DB08794	0.426329
DB08896	DB00736	0.409547
DB08896	DB00498	0.407288
DB08896	DB06616	0.351981
DB08896	DB00266	0.351823
DB08896	DB01183	0.328626
DB08896	DB01418	0.320349
DB08896	DB00857	0.318259
DB08896	DB00300	0.298772
DB08896	DB04871	0.277612
DB08896	DB00563	0.263001
DB08896	DB01098	0.256131
DB08896	DB00255	0.254205
DB08896	DB00379	0.248644
DB08896	DB00446	0.23242
DB08896	DB01392	0.19805
DB08896	DB01076	0.197124
DB08896	DB00531	0.185921
DB08896	DB06817	0.185791
DB08896	DB08934	0.176238
DB08896	DB00585	0.168141
DB08896	DB01012	0.166097
DB08896	DB01296	0.159139
DB08896	DB08901	0.1526
DB08896	DB00836	0.148588
DB08896	DB00201	0.137234
DB08896	DB00946	0.133904
DB08896	DB06209	0.121324
DB08896	DB01396	0.119167
DB08896	DB00751	0.115166
DB08896	DB04690	0.10947
DB08896	DB06212	0.104592
DB08896	DB08916	0.100654
DB08896	DB01092	0.0936276
DB08896	DB00915	0.0918558
DB08896	DB00698	0.0893782
DB08896	DB08893	0.0880007
DB08896	DB00501	0.0833592
DB08896	DB06210	0.0804132
DB08896	DB00342	0.0794752
DB08896	DB00358	0.0787334
DB08896	DB01244	0.0752515
DB08896	DB01586	0.0740243
DB08896	DB01388	0.0699027
DB08896	DB00847	0.0695083
DB08896	DB00035	0.068775
DB08896	DB09064	0.0676821
DB08896	DB09053	0.0653815
DB08896	DB06413	0.065177
DB08896	DB06693	0.0610898
DB08896	DB05528	0.0604385
DB08896	DB09270	0.0603691
DB08896	DB01177	0.0560973
DB08896	DB09049	0.0528182
DB08896	DB01066	0.0497445
DB08896	DB00439	0.0494916
DB08896	DB06772	0.04918
DB08896	DB00213	0.0482996
DB08896	DB01138	0.0473046
DB08896	DB00970	0.0466361
DB08896	DB00399	0.0452515
DB08896	DB00278	0.0394123
DB08896	DB08864	0.0389626
DB08896	DB01611	0.0375278
DB08896	DB04938	0.036747
DB08896	DB00776	0.0363718
DB08896	DB01077	0.0327211
DB08896	DB01078	0.0318033
DB08896	DB09161	0.0295102
DB08896	DB00569	0.0283861
DB08896	DB00346	0.0248583
DB08896	DB01377	0.0245701
DB08896	DB01008	0.02437
DB08896	DB06605	0.0243143
DB08896	DB00688	0.0232887
DB08896	DB03203	0.0229939
DB08896	DB01112	0.0226387
DB08896	DB01048	0.0216295
DB08896	DB00437	0.0206454
DB08896	DB09138	0.0203986
DB08896	DB00581	0.0198895
DB08896	DB09104	0.0194475
DB08896	DB09030	0.0186997
DB08896	DB01217	0.0186543
DB08896	DB00680	0.0185907
DB08896	DB09274	0.0184425
DB08896	DB01416	0.0166645
DB08896	DB08826	0.0165802
DB08896	DB01349	0.0161475
DB08896	DB00520	0.0159393
DB08896	DB08954	0.015469
DB08896	DB00126	0.0153852
DB08896	DB01131	0.0149105
DB08896	DB00630	0.0141173
DB08896	DB00990	0.0138035
DB08896	DB00637	0.0136584
DB08896	DB00890	0.0135691
DB08896	DB00882	0.0135634
DB08896	DB00372	0.0135123
DB08896	DB09075	0.0134343
DB08896	DB06777	0.0132928
DB08896	DB04575	0.0121438
DB08896	DB06148	0.0117245
DB08896	DB01196	0.011544
DB08896	DB00602	0.0113698
DB08896	DB00720	0.0112858
DB08896	DB01128	0.0110887
DB08896	DB08994	0.0106259
DB08896	DB06401	0.0105213
DB08896	DB00337	0.0104591
DB08896	DB06207	0.009772
DB08896	DB00927	0.00976378
DB08896	DB00530	0.00935677
DB08896	DB00422	0.00934355
DB08896	DB00770	0.00927979
DB08896	DB01656	0.00924197
DB08896	DB00641	0.00922263
DB08896	DB00175	0.0092141
DB08896	DB00570	0.00909207
DB08896	DB06723	0.00907159
DB08896	DB07931	0.0090096
DB08896	DB00269	0.00897844
DB08896	DB00704	0.00885673
DB08896	DB04817	0.00819243
DB08896	DB01110	0.00802782
DB08896	DB07615	0.00795684
DB08896	DB06635	0.00795361
DB08896	DB05351	0.00747627
DB08896	DB09481	0.00707653
DB08896	DB00444	0.00689388
DB08896	DB00316	0.00681793
DB08896	DB11478	0.00679936
DB08896	DB06626	0.00656114
DB08896	DB08814	0.00653966
DB08896	DB00441	0.00641061
DB08896	DB00993	0.00628555
DB08896	DB00374	0.00615707
DB08896	DB02659	0.0060762
DB08896	DB01039	0.0060479
DB08896	DB01046	0.00593254
DB08896	DB01435	0.0057946
DB08896	DB06724	0.00567913
DB08896	DB08896	0.00537765
DB08896	DB04854	0.00528345
DB08896	DB00451	0.00512963
DB08896	DB09295	0.00506198
DB08896	DB00435	0.00499997
DB08896	DB00806	0.00478232
DB08896	DB09281	0.00453237
DB08896	DB09275	0.00442404
DB08896	DB00429	0.00408718
DB08896	DB00511	0.00408679
DB08896	DB00686	0.00403552
DB08896	DB00974	0.0039892
DB08896	DB01103	0.00392259
DB08896	DB08938	0.0038887
DB08896	DB05266	0.00388623
DB08896	DB09285	0.00377786
DB08896	DB01436	0.00375187
DB08896	DB00862	0.00368601
DB08896	DB00863	0.00358985
DB08896	DB11268	0.00357647
DB08896	DB09055	0.00357331
DB08896	DB00643	0.00350512
DB08896	DB04905	0.0035044
DB08896	DB01397	0.00341736
DB08896	DB00706	0.00330572
DB08896	DB08874	0.00325694
DB08896	DB09020	0.00319344
DB08896	DB11362	0.00314115
DB08896	DB04898	0.00312357
DB08896	DB02587	0.00297414
DB08896	DB00248	0.00278801
DB08896	DB00884	0.00278075
DB08896	DB08889	0.00267227
DB08896	DB00130	0.00258553
DB08896	DB00239	0.002571
DB08896	DB01207	0.00255329
DB08896	DB00364	0.00251046
DB08896	DB00669	0.00250887
DB08896	DB00480	0.00249871
DB08896	DB04951	0.00247161
DB08896	DB02701	0.00245263
DB08896	DB00900	0.00244657
DB08896	DB01218	0.0024272
DB08896	DB01253	0.00240325
DB08896	DB06543	0.00239454
DB08896	DB08806	0.00238776
DB08896	DB02901	0.00237752
DB08896	DB11574	0.00237503
DB08896	DB02010	0.00235841
DB08896	DB01459	0.00234872
DB08896	DB06792	0.00233723
DB08896	DB09073	0.0023008
DB08896	DB01592	0.00220299
DB08896	DB00276	0.00214518
DB08896	DB00400	0.00210094
DB08896	DB00845	0.00206762
DB08896	DB00302	0.00206212
DB08896	DB05109	0.00198857
DB08896	DB00929	0.00198138
DB08896	DB01548	0.00193078
DB08896	DB01083	0.00192693
DB08896	DB09147	0.00183614
DB08896	DB00762	0.00180758
DB08896	DB05239	0.00179563
DB08896	DB00859	0.00174236
DB08896	DB00932	0.00173988
DB08896	DB11363	0.00170037
DB08896	DB01220	0.00164375
DB08896	DB01117	0.0016356
DB08896	DB03619	0.00148599
DB08896	DB01431	0.00142636
DB08896	DB00740	0.00142386
DB08896	DB01088	0.0013334
DB08896	DB01393	0.00132431
DB08896	DB00624	0.0012881
DB08896	DB01157	0.00125417
DB08896	DB01011	0.00123416
DB08896	DB06824	0.00122869
DB08896	DB01289	0.00121356
DB08896	DB00345	0.00121217
DB08896	DB00735	0.00119461
DB08896	DB01024	0.00115266
DB08896	DB00361	0.00114793
DB08896	DB00485	0.00113178
DB08896	DB09070	0.00109899
DB08896	DB09124	0.00108673
DB08896	DB00320	0.00104503
DB08896	DB09288	0.00103929
DB08896	DB00918	0.001033
DB08896	DB00282	0.00101325
DB08896	DB11520	0.000979901
DB08896	DB00681	0.000957892
DB08896	DB00301	0.000951587
DB08896	DB00773	0.000936325
DB08896	DB09277	0.000929918
DB08896	DB06710	0.000915716
DB08896	DB03467	0.000914019
DB08896	DB01645	0.000911803
DB08896	DB06202	0.000910688
DB08896	DB09102	0.000903879
DB08896	DB00710	0.000903026
DB08896	DB01233	0.000888579
DB08896	DB00763	0.00083864
DB08896	DB00586	0.000826137
DB08896	DB01578	0.000810706
DB08896	DB09031	0.000789013
DB08896	DB01094	0.000754793
DB08896	DB00775	0.000746866
DB08896	DB04540	0.000738194
DB08896	DB01074	0.000733264
DB08896	DB09293	0.000698616
DB08896	DB01180	0.000687265
DB08896	DB09216	0.000682459
DB08896	DB01168	0.00066611
DB08896	DB01205	0.000657614
DB08896	DB00822	0.000637291
DB08896	DB06718	0.000631513
DB08896	DB03793	0.000624591
DB08896	DB00568	0.000619611
DB08896	DB08805	0.000615839
DB08896	DB00746	0.000609079
DB08896	DB02261	0.000604092
DB08896	DB06441	0.000590583
DB08896	DB01628	0.000582307
DB08896	DB09291	0.000577436
DB08896	DB00163	0.000575044
DB08896	DB00649	0.000572992
DB08896	DB01559	0.000565872
DB08896	DB00518	0.000559521
DB08896	DB00917	0.00054919
DB08896	DB08964	0.000548732
DB08896	DB00577	0.000546961
DB08896	DB00452	0.000521896
DB08896	DB08983	0.00051495
DB08896	DB01133	0.000501798
DB08896	DB00513	0.000496288
DB08896	DB04743	0.000491017
DB08896	DB00541	0.000480452
DB08896	DB06695	0.000475197
DB08896	DB00235	0.000472992
DB08896	DB00389	0.000472986
DB08896	DB00080	0.000472514
DB08896	DB00279	0.000462182
DB08896	DB01191	0.000459971
DB08896	DB01240	0.000458956
DB08896	DB04272	0.000451171
DB08896	DB09289	0.000440892
DB08896	DB00550	0.000440336
DB08896	DB00382	0.000440324
DB08896	DB00696	0.000439461
DB08896	DB00460	0.00043696
DB08896	DB04339	0.000435369
DB08896	DB00684	0.000424321
DB08896	DB00546	0.000400033
DB08896	DB09097	0.000394876
DB08896	DB01127	0.000393719
DB08896	DB00170	0.00038995
DB08896	DB06144	0.000388906
DB08896	DB00532	0.000383306
DB08896	DB00317	0.000382565
DB08896	DB11135	0.000367321
DB08896	DB09027	0.000359637
DB08896	DB06228	0.000354873
DB08896	DB00158	0.000336807
DB08896	DB01189	0.000330066
DB08896	DB04868	0.000322972
DB08896	DB08950	0.000322265
DB08896	DB00445	0.000315239
DB08896	DB01015	0.000315208
DB08896	DB01333	0.00030104
DB08896	DB00504	0.000298896
DB08896	DB01200	0.0002948
DB08896	DB00574	0.000285946
DB08896	DB00246	0.000284371
DB08896	DB03796	0.000281233
DB08896	DB00953	0.000280115
DB08896	DB00242	0.000273503
DB08896	DB00353	0.000273302
DB08896	DB01032	0.000263153
DB08896	DB00768	0.000262764
DB08896	DB00484	0.000259515
DB08896	DB06689	0.000258928
DB08896	DB09268	0.000253874
DB08896	DB00250	0.000250727
DB08896	DB01267	0.000246842
DB08896	DB00919	0.000242186
DB08896	DB00006	0.000241104
DB08896	DB02365	0.0002374
DB08896	DB01394	0.000235516
DB08896	DB09079	0.000231102
DB08896	DB01910	0.000223866
DB08896	DB01172	0.000222177
DB08896	DB04911	0.00022055
DB08896	DB06763	0.000219199
DB08896	DB01007	0.000218735
DB08896	DB00916	0.00021602
DB08896	DB00322	0.000214395
DB08896	DB00631	0.000206135
DB08896	DB00512	0.000205058
DB08896	DB06206	0.000199402
DB08896	DB01099	0.000198345
DB08896	DB00811	0.00019817
DB08896	DB05630	0.000197552
DB08896	DB00998	0.000197134
DB08896	DB06403	0.000196158
DB08896	DB01623	0.000194721
DB08896	DB01156	0.000193821
DB08896	DB09283	0.000193729
DB08896	DB00798	0.000192019
DB08896	DB08887	0.000191417
DB08896	DB00607	0.000188937
DB08896	DB00499	0.000186863
DB08896	DB00897	0.000185139
DB08896	DB01339	0.000182785
DB08896	DB00619	0.000182624
DB08896	DB01764	0.000182426
DB08896	DB00529	0.000181536
DB08896	DB01424	0.00017496
DB08896	DB00136	0.00017404
DB08896	DB09267	0.000173962
DB08896	DB04794	0.000173021
DB08896	DB02115	0.000170872
DB08896	DB01029	0.000168666
DB08896	DB00257	0.000168397
DB08896	DB11372	0.000167691
DB08896	DB00428	0.000166915
DB08896	DB09206	0.000165008
DB08896	DB06213	0.000160748
DB08896	DB01058	0.000159749
DB08896	DB06739	0.000157608
DB08896	DB08437	0.000154812
DB08896	DB00677	0.00015291
DB08896	DB01698	0.000152088
DB08896	DB09063	0.000150942
DB08896	DB00481	0.000148991
DB08896	DB00982	0.000147457
DB08896	DB00658	0.000147438
DB08896	DB06774	0.000147009
DB08896	DB09153	0.000146666
DB08896	DB01551	0.000145956
DB08896	DB09210	0.000145938
DB08896	DB00448	0.000143722
DB08896	DB04975	0.000142308
DB08896	DB06680	0.000141921
DB08896	DB01095	0.000140973
DB08896	DB00977	0.000140833
DB08896	DB11507	0.000139875
DB08896	DB00983	0.000138883
DB08896	DB09071	0.000138776
DB08896	DB09256	0.000138428
DB08896	DB00665	0.00013412
DB08896	DB08909	0.000133149
DB08896	DB06701	0.000132587
DB08896	DB01268	0.0001321
DB08896	DB03758	0.000129943
DB08896	DB01160	0.000129592
DB08896	DB09477	0.000124693
DB08896	DB00621	0.00012469
DB08896	DB01033	0.000123825
DB08896	DB06200	0.000122916
DB08896	DB00886	0.000120701
DB08896	DB06800	0.000120023
DB08896	DB01149	0.000118986
DB08896	DB06813	0.000118827
DB08896	DB01342	0.000118255
DB08896	DB04216	0.000117486
DB08896	DB00788	0.000117349
DB08896	DB00027	0.000117288
DB08896	DB06264	0.000117117
DB08896	DB09167	0.000115885
DB08896	DB00636	0.000115594
DB08896	DB03615	0.000114559
DB08896	DB09272	0.000112135
DB08896	DB11512	0.000110958
DB08896	DB00347	0.000109105
DB08896	DB00580	0.000108561
DB08896	DB00295	0.000108104
DB08896	DB02806	0.000106506
DB08896	DB00869	0.000106319
DB08896	DB01097	0.000105685
DB08896	DB05229	0.000104587
DB08896	DB06230	0.000103872
DB08896	DB08895	0.00010322
DB08896	DB06819	0.000103075
DB08896	DB09257	0.000101616
DB08896	DB09211	0.000101499
DB08896	DB00951	0.000100245
DB08896	DB00268	9.96e-05
DB08896	DB00360	9.82e-05
DB08896	DB08911	9.78e-05
DB08896	DB01282	9.74e-05
DB08896	DB00458	9.69e-05
DB08896	DB06728	9.63e-05
DB08896	DB06717	9.5e-05
DB08896	DB09239	9.41e-05
DB08896	DB00755	9.39e-05
DB08896	DB06412	9.3e-05
DB08896	DB01124	9.26e-05
DB08896	DB09183	9.13e-05
DB08896	DB00369	9.11e-05
DB08896	DB00263	9.11e-05
DB08896	DB11256	8.96e-05
DB08896	DB00958	8.91e-05
DB08896	DB01171	8.89e-05
DB08896	DB01005	8.84e-05
DB08896	DB08953	8.83e-05
DB08896	DB11405	8.64e-05
DB08896	DB01026	8.53e-05
DB08896	DB00715	8.51e-05
DB08896	DB01426	8.45e-05
DB08896	DB01185	8.44e-05
DB08896	DB08881	8.41e-05
DB08896	DB00177	8.25e-05
DB08896	DB01228	8.2e-05
DB08896	DB00608	8.18e-05
DB08896	DB00907	8.18e-05
DB08896	DB00190	8.16e-05
DB08896	DB00772	8.13e-05
DB08896	DB01022	8.06e-05
DB08896	DB01246	7.98e-05
DB08896	DB06708	7.95e-05
DB08896	DB01042	7.9e-05
DB08896	DB06799	7.88e-05
DB08896	DB02527	7.81e-05
DB08896	DB11410	7.74e-05
DB08896	DB01072	7.73e-05
DB08896	DB00701	7.7e-05
DB08896	DB06727	7.56e-05
DB08896	DB00496	7.45e-05
DB08896	DB06608	7.42e-05
DB08896	DB01232	7.41e-05
DB08896	DB00305	7.4e-05
DB08896	DB09227	7.24e-05
DB08896	DB00396	7.15e-05
DB08896	DB00673	7.1e-05
DB08896	DB00380	6.99e-05
DB08896	DB09570	6.92e-05
DB08896	DB01421	6.91e-05
DB08896	DB00653	6.9e-05
DB08896	DB03783	6.89e-05
DB08896	DB01181	6.85e-05
DB08896	DB00293	6.77e-05
DB08896	DB01579	6.72e-05
DB08896	DB00254	6.69e-05
DB08896	DB09279	6.64e-05
DB08896	DB01151	6.58e-05
DB08896	DB06201	6.43e-05
DB08896	DB00662	6.25e-05
DB08896	DB00479	6.24e-05
DB08896	DB09099	6.2e-05
DB08896	DB01403	6.16e-05
DB08896	DB00640	6.13e-05
DB08896	DB00626	6.06e-05
DB08896	DB00599	6e-05
DB08896	DB01259	5.94e-05
DB08896	DB01037	5.91e-05
DB08896	DB04930	5.85e-05
DB08896	DB00551	5.85e-05
DB08896	DB01060	5.75e-05
DB08896	DB01030	5.73e-05
DB08896	DB01100	5.71e-05
DB08896	DB01411	5.7e-05
DB08896	DB01141	5.55e-05
DB08896	DB00459	5.51e-05
DB08896	DB01091	5.49e-05
DB08896	DB00418	5.49e-05
DB08896	DB00352	5.47e-05
DB08896	DB09280	5.46e-05
DB08896	DB06769	5.46e-05
DB08896	DB08930	5.4e-05
DB08896	DB00262	5.31e-05
DB08896	DB01082	5.3e-05
DB08896	DB09080	5.28e-05
DB08896	DB00933	5.23e-05
DB08896	DB06153	5.22e-05
DB08896	DB11467	5.22e-05
DB08896	DB11490	5.19e-05
DB08896	DB00675	5.18e-05
DB08896	DB00378	5.16e-05
DB08896	DB04908	5.13e-05
DB08896	DB03496	5.04e-05
DB08896	DB01219	5.03e-05
DB08896	DB00802	5.02e-05
DB08896	DB01489	4.96e-05
DB08896	DB00359	4.96e-05
DB08896	DB09072	4.93e-05
DB08896	DB09085	4.93e-05
DB08896	DB09194	4.89e-05
DB08896	DB06721	4.87e-05
DB08896	DB00525	4.85e-05
DB08896	DB01152	4.84e-05
DB08896	DB00559	4.82e-05
DB08896	DB01591	4.81e-05
DB08896	DB04953	4.7e-05
DB08896	DB00199	4.67e-05
DB08896	DB00576	4.67e-05
DB08896	DB11156	4.65e-05
DB08896	DB00315	4.62e-05
DB08896	DB00390	4.57e-05
DB08896	DB08933	4.54e-05
DB08896	DB01235	4.53e-05
DB08896	DB01051	4.52e-05
DB08896	DB06510	4.52e-05
DB08896	DB01357	4.48e-05
DB08896	DB06803	4.45e-05
DB08896	DB00205	4.43e-05
DB08896	DB00363	4.33e-05
DB08896	DB09061	4.3e-05
DB08896	DB01422	4.29e-05
DB08896	DB06174	4.27e-05
DB08896	DB01036	4.25e-05
DB08896	DB11446	4.18e-05
DB08896	DB01627	4.14e-05
DB08896	DB04881	4.05e-05
DB08896	DB00543	4.01e-05
DB08896	DB01614	4e-05
DB08896	DB00259	4e-05
DB08896	DB00820	3.99e-05
DB08896	DB01590	3.97e-05
DB08896	DB01263	3.95e-05
DB08896	DB00837	3.87e-05
DB08896	DB00628	3.85e-05
DB08896	DB01129	3.82e-05
DB08896	DB09278	3.76e-05
DB08896	DB09204	3.74e-05
DB08896	DB00787	3.73e-05
DB08896	DB01201	3.63e-05
DB08896	DB00848	3.62e-05
DB08896	DB04744	3.62e-05
DB08896	DB08827	3.59e-05
DB08896	DB04539	3.58e-05
DB08896	DB03553	3.49e-05
DB08896	DB06016	3.46e-05
DB08896	DB01553	3.46e-05
DB08896	DB04398	3.45e-05
DB08896	DB01071	3.43e-05
DB08896	DB09137	3.41e-05
DB08896	DB04858	3.41e-05
DB08896	DB11121	3.41e-05
DB08896	DB08884	3.4e-05
DB08896	DB01202	3.36e-05
DB08896	DB04910	3.34e-05
DB08896	DB00314	3.34e-05
DB08896	DB01583	3.33e-05
DB08896	DB08932	3.31e-05
DB08896	DB04417	3.29e-05
DB08896	DB09065	3.27e-05
DB08896	DB00365	3.26e-05
DB08896	DB11380	3.24e-05
DB08896	DB00552	3.24e-05
DB08896	DB00526	3.22e-05
DB08896	DB00711	3.22e-05
DB08896	DB00216	3.21e-05
DB08896	DB01234	3.21e-05
DB08896	DB00377	3.2e-05
DB08896	DB01284	3.2e-05
DB08896	DB11428	3.17e-05
DB08896	DB09009	3.17e-05
DB08896	DB04884	3.15e-05
DB08896	DB00623	3.14e-05
DB08896	DB00604	3.12e-05
DB08896	DB06729	3.11e-05
DB08896	DB00309	3.1e-05
DB08896	DB05812	3.08e-05
DB08896	DB00327	3.02e-05
DB08896	DB00962	3.02e-05
DB08896	DB00646	2.98e-05
DB08896	DB00955	2.97e-05
DB08896	DB00936	2.97e-05
DB08896	DB01466	2.96e-05
DB08896	DB00115	2.92e-05
DB08896	DB00849	2.91e-05
DB08896	DB00303	2.87e-05
DB08896	DB06532	2.86e-05
DB08896	DB11430	2.84e-05
DB08896	DB00450	2.83e-05
DB08896	DB00490	2.79e-05
DB08896	DB01351	2.78e-05
DB08896	DB00508	2.76e-05
DB08896	DB00319	2.74e-05
DB08896	DB09040	2.73e-05
DB08896	DB00909	2.72e-05
DB08896	DB01073	2.71e-05
DB08896	DB00615	2.7e-05
DB08896	DB09286	2.7e-05
DB08896	DB00412	2.67e-05
DB08896	DB06820	2.67e-05
DB08896	DB00655	2.67e-05
DB08896	DB00251	2.66e-05
DB08896	DB09112	2.66e-05
DB08896	DB00410	2.66e-05
DB08896	DB01034	2.63e-05
DB08896	DB00433	2.63e-05
DB08896	DB00864	2.62e-05
DB08896	DB00699	2.61e-05
DB08896	DB09014	2.56e-05
DB08896	DB01390	2.55e-05
DB08896	DB00557	2.53e-05
DB08896	DB01224	2.52e-05
DB08896	DB00718	2.52e-05
DB08896	DB00793	2.52e-05
DB08896	DB09096	2.49e-05
DB08896	DB09146	2.45e-05
DB08896	DB00875	2.45e-05
DB08896	DB00856	2.45e-05
DB08896	DB09069	2.43e-05
DB08896	DB02962	2.42e-05
DB08896	DB02709	2.41e-05
DB08896	DB00298	2.39e-05
DB08896	DB01209	2.39e-05
DB08896	DB00537	2.38e-05
DB08896	DB03819	2.36e-05
DB08896	DB06795	2.35e-05
DB08896	DB00438	2.33e-05
DB08896	DB00814	2.33e-05
DB08896	DB04836	2.31e-05
DB08896	DB09021	2.29e-05
DB08896	DB01114	2.28e-05
DB08896	DB00683	2.26e-05
DB08896	DB06700	2.25e-05
DB08896	DB01400	2.25e-05
DB08896	DB00206	2.24e-05
DB08896	DB01299	2.24e-05
DB08896	DB00549	2.23e-05
DB08896	DB01018	2.21e-05
DB08896	DB01170	2.2e-05
DB08896	DB09039	2.19e-05
DB08896	DB08836	2.19e-05
DB08896	DB04839	2.19e-05
DB08896	DB09166	2.17e-05
DB08896	DB00617	2.13e-05
DB08896	DB00260	2.1e-05
DB08896	DB01243	2.1e-05
DB08896	DB01093	2.09e-05
DB08896	DB11409	2.08e-05
DB08896	DB00834	2.06e-05
DB08896	DB00783	2.06e-05
DB08896	DB01086	2.05e-05
DB08896	DB11371	2.01e-05
DB08896	DB01321	1.98e-05
DB08896	DB09060	1.98e-05
DB08896	DB06554	1.97e-05
DB08896	DB00122	1.95e-05
DB08896	DB01303	1.95e-05
DB08896	DB01483	1.94e-05
DB08896	DB01618	1.94e-05
DB08896	DB00409	1.92e-05
DB08896	DB01423	1.92e-05
DB08896	DB00307	1.88e-05
DB08896	DB11501	1.87e-05
DB08896	DB02513	1.87e-05
DB08896	DB05296	1.83e-05
DB08896	DB01601	1.83e-05
DB08896	DB00120	1.82e-05
DB08896	DB06446	1.82e-05
DB08896	DB09265	1.8e-05
DB08896	DB06262	1.79e-05
DB08896	DB00813	1.79e-05
DB08896	DB06603	1.78e-05
DB08896	DB00906	1.78e-05
DB08896	DB00664	1.77e-05
DB08896	DB04872	1.77e-05
DB08896	DB00877	1.75e-05
DB08896	DB00769	1.75e-05
DB08896	DB00672	1.74e-05
DB08896	DB01069	1.73e-05
DB08896	DB01065	1.71e-05
DB08896	DB06216	1.69e-05
DB08896	DB08865	1.67e-05
DB08896	DB02282	1.66e-05
DB08896	DB01347	1.65e-05
DB08896	DB01356	1.65e-05
DB08896	DB06733	1.65e-05
DB08896	DB11531	1.64e-05
DB08896	DB08880	1.63e-05
DB08896	DB01582	1.62e-05
DB08896	DB06694	1.62e-05
DB08896	DB01204	1.62e-05
DB08896	DB00921	1.61e-05
DB08896	DB11477	1.61e-05
DB08896	DB00943	1.6e-05
DB08896	DB00639	1.6e-05
DB08896	DB06697	1.6e-05
DB08896	DB11431	1.59e-05
DB08896	DB00808	1.57e-05
DB08896	DB00224	1.57e-05
DB08896	DB00831	1.56e-05
DB08896	DB05541	1.56e-05
DB08896	DB00339	1.56e-05
DB08896	DB01107	1.56e-05
DB08896	DB06797	1.53e-05
DB08896	DB06442	1.53e-05
DB08896	DB09041	1.53e-05
DB08896	DB01621	1.52e-05
DB08896	DB00323	1.5e-05
DB08896	DB00140	1.49e-05
DB08896	DB09013	1.49e-05
DB08896	DB00744	1.48e-05
DB08896	DB01330	1.48e-05
DB08896	DB00616	1.48e-05
DB08896	DB00502	1.46e-05
DB08896	DB06237	1.46e-05
DB08896	DB01608	1.46e-05
DB08896	DB01096	1.46e-05
DB08896	DB00198	1.45e-05
DB08896	DB01595	1.45e-05
DB08896	DB00207	1.43e-05
DB08896	DB04842	1.41e-05
DB08896	DB01438	1.4e-05
DB08896	DB03754	1.39e-05
DB08896	DB00898	1.39e-05
DB08896	DB00567	1.38e-05
DB08896	DB04846	1.38e-05
DB08896	DB04468	1.37e-05
DB08896	DB04934	1.37e-05
DB08896	DB11432	1.37e-05
DB08896	DB00468	1.37e-05
DB08896	DB00475	1.37e-05
DB08896	DB11254	1.36e-05
DB08896	DB03600	1.34e-05
DB08896	DB06637	1.33e-05
DB08896	DB01054	1.33e-05
DB08896	DB00173	1.33e-05
DB08896	DB00357	1.32e-05
DB08896	DB00781	1.32e-05
DB08896	DB06684	1.32e-05
DB08896	DB00934	1.32e-05
DB08896	DB01174	1.3e-05
DB08896	DB11468	1.3e-05
DB08896	DB00228	1.3e-05
DB08896	DB00812	1.3e-05
DB08896	DB00771	1.3e-05
DB08896	DB00184	1.29e-05
DB08896	DB00514	1.29e-05
DB08896	DB00297	1.29e-05
DB08896	DB00969	1.27e-05
DB08896	DB08811	1.26e-05
DB08896	DB00413	1.25e-05
DB08896	DB00575	1.25e-05
DB08896	DB00647	1.25e-05
DB08896	DB00395	1.24e-05
DB08896	DB00794	1.24e-05
DB08896	DB01111	1.24e-05
DB08896	DB01079	1.23e-05
DB08896	DB06735	1.23e-05
DB08896	DB09499	1.21e-05
DB08896	DB00234	1.2e-05
DB08896	DB06527	1.2e-05
DB08896	DB09054	1.2e-05
DB08896	DB06211	1.2e-05
DB08896	DB00528	1.18e-05
DB08896	DB06712	1.17e-05
DB08896	DB01213	1.16e-05
DB08896	DB02237	1.16e-05
DB08896	DB01353	1.15e-05
DB08896	DB00752	1.15e-05
DB08896	DB09056	1.15e-05
DB08896	DB08992	1.15e-05
DB08896	DB04165	1.14e-05
DB08896	DB09059	1.13e-05
DB08896	DB00134	1.13e-05
DB08896	DB00313	1.12e-05
DB08896	DB01153	1.12e-05
DB08896	DB04832	1.12e-05
DB08896	DB06706	1.11e-05
DB08896	DB00633	1.1e-05
DB08896	DB01150	1.09e-05
DB08896	DB00440	1.09e-05
DB08896	DB04896	1.08e-05
DB08896	DB08875	1.08e-05
DB08896	DB04725	1.08e-05
DB08896	DB00472	1.07e-05
DB08896	DB00795	1.07e-05
DB08896	DB06726	1.07e-05
DB08896	DB05676	1.06e-05
DB08896	DB09074	1.06e-05
DB08896	DB11389	1.05e-05
DB08896	DB01420	1.05e-05
DB08896	DB08974	1.05e-05
DB08896	DB08815	1.04e-05
DB08896	DB00741	1.04e-05
DB08896	DB01242	1.03e-05
DB08896	DB08958	1.02e-05
DB08896	DB00987	1.01e-05
DB08896	DB00826	1e-05
DB08896	DB00290	9.94e-06
DB08896	DB01598	9.89e-06
DB08896	DB00705	9.87e-06
DB08896	DB00336	9.84e-06
DB08896	DB04946	9.82e-06
DB08896	DB01412	9.77e-06
DB08896	DB09231	9.71e-06
DB08896	DB09262	9.67e-06
DB08896	DB08843	9.67e-06
DB08896	DB00832	9.63e-06
DB08896	DB01087	9.6e-06
DB08896	DB00362	9.59e-06
DB08896	DB00456	9.52e-06
DB08896	DB00724	9.45e-06
DB08896	DB01206	9.37e-06
DB08896	DB00609	9.33e-06
DB08896	DB01274	9.15e-06
DB08896	DB02665	9.1e-06
DB08896	DB06195	9.1e-06
DB08896	DB00281	9.09e-06
DB08896	DB00988	9.03e-06
DB08896	DB01142	9.02e-06
DB08896	DB09389	9e-06
DB08896	DB06268	8.94e-06
DB08896	DB00533	8.8e-06
DB08896	DB01188	8.72e-06
DB08896	DB04571	8.71e-06
DB08896	DB00393	8.67e-06
DB08896	DB00420	8.67e-06
DB08896	DB00854	8.67e-06
DB08896	DB01301	8.59e-06
DB08896	DB01194	8.54e-06
DB08896	DB00321	8.52e-06
DB08896	DB06816	8.49e-06
DB08896	DB09067	8.37e-06
DB08896	DB06589	8.33e-06
DB08896	DB11416	8.25e-06
DB08896	DB00972	8.18e-06
DB08896	DB01297	8.17e-06
DB08896	DB00463	8.12e-06
DB08896	DB11376	8.07e-06
DB08896	DB00477	8.04e-06
DB08896	DB09011	7.99e-06
DB08896	DB00618	7.98e-06
DB08896	DB04124	7.94e-06
DB08896	DB05245	7.93e-06
DB08896	DB08912	7.9e-06
DB08896	DB01613	7.89e-06
DB08896	DB00454	7.88e-06
DB08896	DB04841	7.88e-06
DB08896	DB00985	7.84e-06
DB08896	DB00589	7.83e-06
DB08896	DB08918	7.77e-06
DB08896	DB09555	7.77e-06
DB08896	DB00622	7.77e-06
DB08896	DB11375	7.67e-06
DB08896	DB08871	7.66e-06
DB08896	DB00494	7.64e-06
DB08896	DB01511	7.59e-06
DB08896	DB04888	7.54e-06
DB08896	DB00355	7.52e-06
DB08896	DB00712	7.52e-06
DB08896	DB09000	7.32e-06
DB08896	DB01175	7.15e-06
DB08896	DB00757	7.12e-06
DB08896	DB00708	7.11e-06
DB08896	DB01211	7.09e-06
DB08896	DB04831	7.09e-06
DB08896	DB06707	7.06e-06
DB08896	DB06730	7.04e-06
DB08896	DB00850	7.03e-06
DB08896	DB06287	7.03e-06
DB08896	DB07565	6.97e-06
DB08896	DB01669	6.97e-06
DB08896	DB00408	6.92e-06
DB08896	DB01319	6.87e-06
DB08896	DB09330	6.85e-06
DB08896	DB06204	6.81e-06
DB08896	DB08621	6.79e-06
DB08896	DB01427	6.79e-06
DB08896	DB00091	6.78e-06
DB08896	DB00625	6.74e-06
DB08896	DB00189	6.69e-06
DB08896	DB09008	6.59e-06
DB08896	DB06702	6.53e-06
DB08896	DB00185	6.51e-06
DB08896	DB00872	6.51e-06
DB08896	DB00583	6.47e-06
DB08896	DB00726	6.38e-06
DB08896	DB00642	6.32e-06
DB08896	DB00476	6.31e-06
DB08896	DB06458	6.29e-06
DB08896	DB09209	6.27e-06
DB08896	DB06691	6.18e-06
DB08896	DB04865	6.14e-06
DB08896	DB01063	6.1e-06
DB08896	DB08908	6.09e-06
DB08896	DB04166	6.09e-06
DB08896	DB00892	6.07e-06
DB08896	DB00227	6.06e-06
DB08896	DB00656	6.05e-06
DB08896	DB01184	6.02e-06
DB08896	DB06218	5.99e-06
DB08896	DB01405	5.99e-06
DB08896	DB11496	5.96e-06
DB08896	DB06636	5.95e-06
DB08896	DB01121	5.94e-06
DB08896	DB06594	5.85e-06
DB08896	DB00296	5.79e-06
DB08896	DB08872	5.77e-06
DB08896	DB00799	5.76e-06
DB08896	DB08980	5.75e-06
DB08896	DB04688	5.65e-06
DB08896	DB00527	5.65e-06
DB08896	DB02975	5.61e-06
DB08896	DB04967	5.55e-06
DB08896	DB09309	5.48e-06
DB08896	DB01878	5.47e-06
DB08896	DB01186	5.43e-06
DB08896	DB00560	5.43e-06
DB08896	DB08329	5.42e-06
DB08896	DB11377	5.41e-06
DB08896	DB00356	5.41e-06
DB08896	DB09221	5.4e-06
DB08896	DB08943	5.34e-06
DB08896	DB01295	5.31e-06
DB08896	DB00719	5.27e-06
DB08896	DB04626	5.27e-06
DB08896	DB06794	5.25e-06
DB08896	DB00230	5.21e-06
DB08896	DB09128	5.18e-06
DB08896	DB00474	5.17e-06
DB08896	DB09101	5.15e-06
DB08896	DB00738	5.13e-06
DB08896	DB08808	5.08e-06
DB08896	DB01429	5.06e-06
DB08896	DB01472	5.06e-06
DB08896	DB01120	5.03e-06
DB08896	DB00593	5e-06
DB08896	DB00784	5e-06
DB08896	DB08883	4.94e-06
DB08896	DB08952	4.94e-06
DB08896	DB00196	4.92e-06
DB08896	DB00908	4.91e-06
DB08896	DB06147	4.88e-06
DB08896	DB06267	4.88e-06
DB08896	DB00980	4.74e-06
DB08896	DB01332	4.72e-06
DB08896	DB00497	4.72e-06
DB08896	DB06766	4.71e-06
DB08896	DB06827	4.71e-06
DB08896	DB00635	4.7e-06
DB08896	DB01045	4.68e-06
DB08896	DB01215	4.66e-06
DB08896	DB08869	4.64e-06
DB08896	DB11413	4.62e-06
DB08896	DB09232	4.6e-06
DB08896	DB01239	4.59e-06
DB08896	DB00595	4.58e-06
DB08896	DB00165	4.57e-06
DB08896	DB00952	4.57e-06
DB08896	DB00792	4.56e-06
DB08896	DB08807	4.54e-06
DB08896	DB11390	4.51e-06
DB08896	DB04825	4.49e-06
DB08896	DB09001	4.48e-06
DB08896	DB06335	4.44e-06
DB08896	DB01084	4.42e-06
DB08896	DB09273	4.42e-06
DB08896	DB04741	4.38e-06
DB08896	DB01547	4.38e-06
DB08896	DB00910	4.31e-06
DB08896	DB03128	4.28e-06
DB08896	DB01331	4.28e-06
DB08896	DB01241	4.27e-06
DB08896	DB04619	4.25e-06
DB08896	DB11423	4.25e-06
DB08896	DB00745	4.23e-06
DB08896	DB11525	4.2e-06
DB08896	DB06782	4.18e-06
DB08896	DB01395	4.16e-06
DB08896	DB04957	4.11e-06
DB08896	DB00334	4.06e-06
DB08896	DB09236	4.04e-06
DB08896	DB06506	4.04e-06
DB08896	DB04845	4.02e-06
DB08896	DB00592	3.98e-06
DB08896	DB00176	3.97e-06
DB08896	DB00455	3.91e-06
DB08896	DB09225	3.89e-06
DB08896	DB00774	3.87e-06
DB08896	DB00803	3.84e-06
DB08896	DB00535	3.84e-06
DB08896	DB00188	3.78e-06
DB08896	DB00371	3.77e-06
DB08896	DB00905	3.75e-06
DB08896	DB06663	3.73e-06
DB08896	DB00967	3.69e-06
DB08896	DB00629	3.69e-06
DB08896	DB09117	3.67e-06
DB08896	DB01101	3.67e-06
DB08896	DB01137	3.65e-06
DB08896	DB06150	3.62e-06
DB08896	DB01575	3.58e-06
DB08896	DB01140	3.58e-06
DB08896	DB02207	3.54e-06
DB08896	DB11476	3.53e-06
DB08896	DB09488	3.52e-06
DB08896	DB00748	3.47e-06
DB08896	DB11480	3.43e-06
DB08896	DB00714	3.41e-06
DB08896	DB00860	3.41e-06
DB08896	DB00544	3.39e-06
DB08896	DB06196	3.39e-06
DB08896	DB09319	3.37e-06
DB08896	DB01407	3.35e-06
DB08896	DB00280	3.3e-06
DB08896	DB00261	3.3e-06
DB08896	DB00373	3.29e-06
DB08896	DB01401	3.27e-06
DB08896	DB00851	3.26e-06
DB08896	DB00572	3.25e-06
DB08896	DB09068	3.21e-06
DB08896	DB00866	3.19e-06
DB08896	DB04630	3.17e-06
DB08896	DB06741	3.16e-06
DB08896	DB00330	3.15e-06
DB08896	DB00354	3.14e-06
DB08896	DB08873	3.13e-06
DB08896	DB00539	3.13e-06
DB08896	DB00598	3.06e-06
DB08896	DB00457	3.05e-06
DB08896	DB00142	3.02e-06
DB08896	DB01059	3.02e-06
DB08896	DB08835	3.01e-06
DB08896	DB01415	2.99e-06
DB08896	DB11235	2.99e-06
DB08896	DB00162	2.99e-06
DB08896	DB00842	2.98e-06
DB08896	DB01326	2.97e-06
DB08896	DB00891	2.96e-06
DB08896	DB01197	2.96e-06
DB08896	DB00730	2.95e-06
DB08896	DB00273	2.88e-06
DB08896	DB09076	2.87e-06
DB08896	DB01179	2.85e-06
DB08896	DB01154	2.82e-06
DB08896	DB01210	2.81e-06
DB08896	DB05428	2.77e-06
DB08896	DB06203	2.76e-06
DB08896	DB01068	2.74e-06
DB08896	DB01450	2.73e-06
DB08896	DB00885	2.72e-06
DB08896	DB00865	2.72e-06
DB08896	DB01226	2.71e-06
DB08896	DB06825	2.7e-06
DB08896	DB01163	2.64e-06
DB08896	DB01264	2.64e-06
DB08896	DB08868	2.64e-06
DB08896	DB00931	2.61e-06
DB08896	DB08833	2.56e-06
DB08896	DB08861	2.54e-06
DB08896	DB00945	2.52e-06
DB08896	DB01212	2.51e-06
DB08896	DB08877	2.5e-06
DB08896	DB06715	2.49e-06
DB08896	DB00555	2.48e-06
DB08896	DB06290	2.47e-06
DB08896	DB00978	2.45e-06
DB08896	DB04855	2.44e-06
DB08896	DB01605	2.43e-06
DB08896	DB00912	2.42e-06
DB08896	DB00671	2.42e-06
DB08896	DB00415	2.39e-06
DB08896	DB04833	2.39e-06
DB08896	DB09240	2.38e-06
DB08896	DB11593	2.37e-06
DB08896	DB00425	2.36e-06
DB08896	DB00443	2.35e-06
DB08896	DB00292	2.33e-06
DB08896	DB04834	2.33e-06
DB08896	DB09235	2.32e-06
DB08896	DB08987	2.32e-06
DB08896	DB00870	2.31e-06
DB08896	DB11464	2.29e-06
DB08896	DB06810	2.29e-06
DB08896	DB01348	2.27e-06
DB08896	DB09324	2.27e-06
DB08896	DB00634	2.25e-06
DB08896	DB05246	2.2e-06
DB08896	DB00344	2.18e-06
DB08896	DB04813	2.17e-06
DB08896	DB00981	2.17e-06
DB08896	DB06282	2.16e-06
DB08896	DB08800	2.16e-06
DB08896	DB00222	2.14e-06
DB08896	DB00244	2.12e-06
DB08896	DB00750	2.12e-06
DB08896	DB01061	2.1e-06
DB08896	DB01409	2.1e-06
DB08896	DB00668	2.06e-06
DB08896	DB01587	2.04e-06
DB08896	DB00503	2.03e-06
DB08896	DB06738	2.03e-06
DB08896	DB00657	2.02e-06
DB08896	DB06678	2e-06
DB08896	DB09078	2e-06
DB08896	DB06235	1.99e-06
DB08896	DB01283	1.97e-06
DB08896	DB06659	1.96e-06
DB08896	DB00289	1.94e-06
DB08896	DB09082	1.94e-06
DB08896	DB08799	1.94e-06
DB08896	DB01023	1.94e-06
DB08896	DB09234	1.93e-06
DB08896	DB11555	1.93e-06
DB08896	DB00920	1.92e-06
DB08896	DB00331	1.91e-06
DB08896	DB11400	1.9e-06
DB08896	DB00661	1.89e-06
DB08896	DB11466	1.88e-06
DB08896	DB01606	1.87e-06
DB08896	DB00960	1.83e-06
DB08896	DB00674	1.83e-06
DB08896	DB02285	1.82e-06
DB08896	DB00766	1.81e-06
DB08896	DB00989	1.8e-06
DB08896	DB01369	1.8e-06
DB08896	DB01440	1.78e-06
DB08896	DB00652	1.78e-06
DB08896	DB01437	1.78e-06
DB08896	DB09224	1.77e-06
DB08896	DB06789	1.76e-06
DB08896	DB01620	1.76e-06
DB08896	DB00828	1.76e-06
DB08896	DB04918	1.75e-06
DB08896	DB01081	1.71e-06
DB08896	DB01118	1.69e-06
DB08896	DB00482	1.68e-06
DB08896	DB00648	1.68e-06
DB08896	DB00949	1.65e-06
DB08896	DB00948	1.64e-06
DB08896	DB03568	1.64e-06
DB08896	DB08967	1.63e-06
DB08896	DB00732	1.63e-06
DB08896	DB01221	1.62e-06
DB08896	DB00697	1.59e-06
DB08896	DB08962	1.58e-06
DB08896	DB00341	1.55e-06
DB08896	DB09093	1.55e-06
DB08896	DB00349	1.55e-06
DB08896	DB00489	1.52e-06
DB08896	DB00717	1.51e-06
DB08896	DB09218	1.5e-06
DB08896	DB04574	1.5e-06
DB08896	DB07996	1.5e-06
DB08896	DB09230	1.49e-06
DB08896	DB01933	1.49e-06
DB08896	DB08802	1.48e-06
DB08896	DB00645	1.46e-06
DB08896	DB00241	1.46e-06
DB08896	DB01565	1.42e-06
DB08896	DB00627	1.42e-06
DB08896	DB00807	1.42e-06
DB08896	DB09130	1.42e-06
DB08896	DB00753	1.42e-06
DB08896	DB01367	1.42e-06
DB08896	DB00493	1.41e-06
DB08896	DB00721	1.41e-06
DB08896	DB00731	1.39e-06
DB08896	DB00853	1.38e-06
DB08896	DB01325	1.37e-06
DB08896	DB01612	1.36e-06
DB08896	DB02424	1.36e-06
DB08896	DB01619	1.34e-06
DB08896	DB08922	1.34e-06
DB08896	DB09038	1.32e-06
DB08896	DB00924	1.3e-06
DB08896	DB01139	1.3e-06
DB08896	DB00193	1.29e-06
DB08896	DB00398	1.28e-06
DB08896	DB06370	1.28e-06
DB08896	DB01406	1.28e-06
DB08896	DB01238	1.27e-06
DB08896	DB11516	1.24e-06
DB08896	DB09269	1.24e-06
DB08896	DB11442	1.24e-06
DB08896	DB00937	1.23e-06
DB08896	DB04835	1.22e-06
DB08896	DB00274	1.22e-06
DB08896	DB01364	1.2e-06
DB08896	DB00461	1.2e-06
DB08896	DB08927	1.18e-06
DB08896	DB09125	1.17e-06
DB08896	DB08801	1.17e-06
DB08896	DB01105	1.16e-06
DB08896	DB09119	1.16e-06
DB08896	DB00195	1.15e-06
DB08896	DB01320	1.14e-06
DB08896	DB01280	1.14e-06
DB08896	DB09297	1.13e-06
DB08896	DB02703	1.11e-06
DB08896	DB01169	1.1e-06
DB08896	DB00765	1.08e-06
DB08896	DB09276	1.08e-06
DB08896	DB00582	1.07e-06
DB08896	DB01000	1.07e-06
DB08896	DB01006	1.07e-06
DB08896	DB00104	1.07e-06
DB08896	DB01622	1.07e-06
DB08896	DB00871	1.06e-06
DB08896	DB00351	1.05e-06
DB08896	DB11461	1.04e-06
DB08896	DB08906	1.04e-06
DB08896	DB09090	1.04e-06
DB08896	DB00954	1.03e-06
DB08896	DB01278	1.02e-06
DB08896	DB06292	1.02e-06
DB08896	DB00833	1.01e-06
DB08896	DB08993	1.01e-06
DB08896	DB01355	9.98e-07
DB08896	DB00742	9.98e-07
DB08896	DB06802	9.92e-07
DB08896	DB05232	9.88e-07
DB08896	DB08986	9.85e-07
DB08896	DB11560	9.85e-07
DB08896	DB06652	9.82e-07
DB08896	DB00689	9.76e-07
DB08896	DB00423	9.75e-07
DB08896	DB11475	9.64e-07
DB08896	DB01016	9.54e-07
DB08896	DB01329	9.54e-07
DB08896	DB01198	9.5e-07
DB08896	DB01683	9.49e-07
DB08896	DB00338	9.46e-07
DB08896	DB05260	9.46e-07
DB08896	DB08941	9.39e-07
DB08896	DB00554	9.34e-07
DB08896	DB05562	9.34e-07
DB08896	DB01535	9.3e-07
DB08896	DB11412	9.23e-07
DB08896	DB01227	9.2e-07
DB08896	DB00819	9.15e-07
DB08896	DB00991	9.1e-07
DB08896	DB01251	9.08e-07
DB08896	DB08838	8.96e-07
DB08896	DB01190	8.94e-07
DB08896	DB04557	8.94e-07
DB08896	DB01254	8.92e-07
DB08896	DB01497	8.88e-07
DB08896	DB01563	8.85e-07
DB08896	DB11485	8.79e-07
DB08896	DB00889	8.7e-07
DB08896	DB06145	8.42e-07
DB08896	DB08882	8.39e-07
DB08896	DB11458	8.39e-07
DB08896	DB00810	8.33e-07
DB08896	DB01085	8.3e-07
DB08896	DB00823	8.24e-07
DB08896	DB00844	8.22e-07
DB08896	DB00734	8.19e-07
DB08896	DB00191	8.18e-07
DB08896	DB01203	8.09e-07
DB08896	DB01602	8.02e-07
DB08896	DB00245	8e-07
DB08896	DB01010	7.98e-07
DB08896	DB11544	7.9e-07
DB08896	DB08820	7.86e-07
DB08896	DB00976	7.75e-07
DB08896	DB00590	7.72e-07
DB08896	DB01136	7.45e-07
DB08896	DB01245	7.45e-07
DB08896	DB09083	7.37e-07
DB08896	DB08439	7.35e-07
DB08896	DB01041	7.33e-07
DB08896	DB00367	7.3e-07
DB08896	DB00304	7.27e-07
DB08896	DB07374	7.25e-07
DB08896	DB09042	7.25e-07
DB08896	DB01178	7.24e-07
DB08896	DB00690	7.23e-07
DB08896	DB09352	7.06e-07
DB08896	DB00421	6.98e-07
DB08896	DB06685	6.95e-07
DB08896	DB01567	6.94e-07
DB08896	DB04552	6.85e-07
DB08896	DB00778	6.66e-07
DB08896	DB04570	6.56e-07
DB08896	DB00218	6.51e-07
DB08896	DB06791	6.5e-07
DB08896	DB06788	6.48e-07
DB08896	DB00488	6.45e-07
DB08896	DB00182	6.45e-07
DB08896	DB06725	6.42e-07
DB08896	DB00843	6.22e-07
DB08896	DB09214	6.22e-07
DB08896	DB11148	6.17e-07
DB08896	DB09010	6.16e-07
DB08896	DB01115	6.15e-07
DB08896	DB03701	6.13e-07
DB08896	DB06771	6.12e-07
DB08896	DB00737	6.12e-07
DB08896	DB01104	6.02e-07
DB08896	DB01216	5.89e-07
DB08896	DB01262	5.86e-07
DB08896	DB01501	5.86e-07
DB08896	DB00911	5.85e-07
DB08896	DB09282	5.79e-07
DB08896	DB00606	5.68e-07
DB08896	DB00760	5.66e-07
DB08896	DB00835	5.63e-07
DB08896	DB00679	5.61e-07
DB08896	DB01525	5.59e-07
DB08896	DB00561	5.58e-07
DB08896	DB08951	5.5e-07
DB08896	DB06762	5.5e-07
DB08896	DB00944	5.49e-07
DB08896	DB01192	5.45e-07
DB08896	DB06690	5.44e-07
DB08896	DB04106	5.44e-07
DB08896	DB00391	5.37e-07
DB08896	DB01604	5.34e-07
DB08896	DB01273	5.27e-07
DB08896	DB00959	5.27e-07
DB08896	DB00928	5.26e-07
DB08896	DB00939	5.26e-07
DB08896	DB00211	5.24e-07
DB08896	DB01009	5.24e-07
DB08896	DB01581	5.22e-07
DB08896	DB00311	5.21e-07
DB08896	DB00150	5.17e-07
DB08896	DB00612	5.14e-07
DB08896	DB11231	5.13e-07
DB08896	DB00332	5.1e-07
DB08896	DB01014	5.07e-07
DB08896	DB02546	5.05e-07
DB08896	DB01067	4.98e-07
DB08896	DB05294	4.98e-07
DB08896	DB06711	4.91e-07
DB08896	DB09123	4.9e-07
DB08896	DB06767	4.83e-07
DB08896	DB00414	4.77e-07
DB08896	DB08798	4.77e-07
DB08896	DB09118	4.71e-07
DB08896	DB00384	4.68e-07
DB08896	DB09202	4.66e-07
DB08896	DB11549	4.58e-07
DB08896	DB01324	4.55e-07
DB08896	DB00187	4.52e-07
DB08896	DB08907	4.5e-07
DB08896	DB06742	4.48e-07
DB08896	DB01193	4.48e-07
DB08896	DB00611	4.48e-07
DB08896	DB00404	4.43e-07
DB08896	DB03585	4.41e-07
DB08896	DB08824	4.41e-07
DB08896	DB00210	4.32e-07
DB08896	DB00231	4.27e-07
DB08896	DB01064	4.24e-07
DB08896	DB00264	4.24e-07
DB08896	DB00521	4.22e-07
DB08896	DB01182	4.21e-07
DB08896	DB00166	4.2e-07
DB08896	DB11473	4.1e-07
DB08896	DB09320	4.05e-07
DB08896	DB00601	4.04e-07
DB08896	DB01577	4e-07
DB08896	DB00434	3.92e-07
DB08896	DB00654	3.82e-07
DB08896	DB00381	3.81e-07
DB08896	DB11543	3.76e-07
DB08896	DB02557	3.75e-07
DB08896	DB04876	3.74e-07
DB08896	DB06155	3.68e-07
DB08896	DB08965	3.66e-07
DB08896	DB00950	3.63e-07
DB08896	DB01328	3.62e-07
DB08896	DB01816	3.54e-07
DB08896	DB00287	3.52e-07
DB08896	DB00312	3.49e-07
DB08896	DB01433	3.45e-07
DB08896	DB01261	3.44e-07
DB08896	DB00471	3.44e-07
DB08896	DB06419	3.43e-07
DB08896	DB08626	3.41e-07
DB08896	DB00524	3.39e-07
DB08896	DB00861	3.37e-07
DB08896	DB01057	3.34e-07
DB08896	DB08921	3.31e-07
DB08896	DB02877	3.3e-07
DB08896	DB00203	3.28e-07
DB08896	DB00852	3.26e-07
DB08896	DB05015	3.24e-07
DB08896	DB00430	3.22e-07
DB08896	DB00899	3.21e-07
DB08896	DB08984	3.19e-07
DB08896	DB00963	3.18e-07
DB08896	DB04844	3.17e-07
DB08896	DB06246	3.16e-07
DB08896	DB00759	3.14e-07
DB08896	DB00470	3.13e-07
DB08896	DB00925	3.13e-07
DB08896	DB01256	3.12e-07
DB08896	DB00761	3.1e-07
DB08896	DB07402	3.09e-07
DB08896	DB00294	3.05e-07
DB08896	DB00703	3.03e-07
DB08896	DB00713	3e-07
DB08896	DB09292	2.96e-07
DB08896	DB04786	2.96e-07
DB08896	DB11586	2.96e-07
DB08896	DB01365	2.9e-07
DB08896	DB01043	2.87e-07
DB08896	DB01020	2.83e-07
DB08896	DB00212	2.81e-07
DB08896	DB00181	2.79e-07
DB08896	DB01362	2.75e-07
DB08896	DB00801	2.75e-07
DB08896	DB01001	2.74e-07
DB08896	DB06579	2.73e-07
DB08896	DB04828	2.7e-07
DB08896	DB08985	2.69e-07
DB08896	DB00888	2.69e-07
DB08896	DB00603	2.65e-07
DB08896	DB04924	2.64e-07
DB08896	DB00747	2.61e-07
DB08896	DB04576	2.61e-07
DB08896	DB00883	2.6e-07
DB08896	DB00368	2.59e-07
DB08896	DB00545	2.59e-07
DB08896	DB05265	2.58e-07
DB08896	DB00556	2.57e-07
DB08896	DB01576	2.51e-07
DB08896	DB09271	2.45e-07
DB08896	DB00325	2.44e-07
DB08896	DB00743	2.43e-07
DB08896	DB04258	2.43e-07
DB08896	DB06704	2.4e-07
DB08896	DB06288	2.39e-07
DB08896	DB03459	2.36e-07
DB08896	DB01366	2.29e-07
DB08896	DB00333	2.29e-07
DB08896	DB01108	2.24e-07
DB08896	DB03010	2.2e-07
DB08896	DB01250	2.2e-07
DB08896	DB00217	2.19e-07
DB08896	DB00426	2.18e-07
DB08896	DB09345	2.17e-07
DB08896	DB00964	2.17e-07
DB08896	DB03509	2.16e-07
DB08896	DB08913	2.16e-07
DB08896	DB06698	2.15e-07
DB08896	DB09017	2.15e-07
DB08896	DB06261	2.14e-07
DB08896	DB05521	2.13e-07
DB08896	DB00779	2.1e-07
DB08896	DB00594	2.08e-07
DB08896	DB06243	2.08e-07
DB08896	DB00540	2.06e-07
DB08896	DB01603	2.05e-07
DB08896	DB09238	2e-07
DB08896	DB00620	1.97e-07
DB08896	DB04222	1.92e-07
DB08896	DB00975	1.91e-07
DB08896	DB01165	1.91e-07
DB08896	DB11609	1.89e-07
DB08896	DB06266	1.87e-07
DB08896	DB00818	1.84e-07
DB08896	DB01155	1.82e-07
DB08896	DB08961	1.82e-07
DB08896	DB09062	1.79e-07
DB08896	DB00284	1.79e-07
DB08896	DB01463	1.76e-07
DB08896	DB01075	1.75e-07
DB08896	DB01089	1.74e-07
DB08896	DB00553	1.72e-07
DB08896	DB00805	1.72e-07
DB08896	DB00402	1.72e-07
DB08896	DB01413	1.69e-07
DB08896	DB04996	1.66e-07
DB08896	DB09401	1.65e-07
DB08896	DB00685	1.65e-07
DB08896	DB01053	1.6e-07
DB08896	DB00169	1.59e-07
DB08896	DB01161	1.55e-07
DB08896	DB01017	1.54e-07
DB08896	DB01176	1.54e-07
DB08896	DB09250	1.53e-07
DB08896	DB01167	1.52e-07
DB08896	DB00904	1.51e-07
DB08896	DB04866	1.51e-07
DB08896	DB08955	1.5e-07
DB08896	DB02925	1.5e-07
DB08896	DB06736	1.5e-07
DB08896	DB00229	1.49e-07
DB08896	DB00839	1.46e-07
DB08896	DB06433	1.46e-07
DB08896	DB01162	1.46e-07
DB08896	DB00469	1.45e-07
DB08896	DB00233	1.45e-07
DB08896	DB00204	1.44e-07
DB08896	DB00938	1.44e-07
DB08896	DB01452	1.43e-07
DB08896	DB03073	1.41e-07
DB08896	DB08905	1.4e-07
DB08896	DB00879	1.39e-07
DB08896	DB06272	1.37e-07
DB08896	DB04819	1.35e-07
DB08896	DB01615	1.32e-07
DB08896	DB00923	1.32e-07
DB08896	DB00796	1.31e-07
DB08896	DB00283	1.31e-07
DB08896	DB08841	1.27e-07
DB08896	DB00417	1.27e-07
DB08896	DB00887	1.26e-07
DB08896	DB01021	1.25e-07
DB08896	DB00014	1.24e-07
DB08896	DB00956	1.21e-07
DB08896	DB00841	1.21e-07
DB08896	DB06402	1.2e-07
DB08896	DB01414	1.19e-07
DB08896	DB00214	1.15e-07
DB08896	DB02255	1.15e-07
DB08896	DB09143	1.13e-07
DB08896	DB00605	1.13e-07
DB08896	DB09212	1.12e-07
DB08896	DB06770	1.12e-07
DB08896	DB03172	1.11e-07
DB08896	DB06821	1.11e-07
DB08896	DB01327	1.09e-07
DB08896	DB04812	1.08e-07
DB08896	DB05540	1.08e-07
DB08896	DB06263	1.07e-07
DB08896	DB11397	1.05e-07
DB08896	DB09215	1.04e-07
DB08896	DB00564	1.03e-07
DB08896	DB01247	1.03e-07
DB08896	DB04920	1.03e-07
DB08896	DB04960	1.02e-07
DB08896	DB00007	1.01e-07
DB08896	DB09335	1.01e-07
DB08896	DB06512	1.01e-07
DB08896	DB00573	9.83e-08
DB08896	DB06436	9.81e-08
DB08896	DB00791	9.75e-08
DB08896	DB00226	9.32e-08
DB08896	DB02109	9.15e-08
DB08896	DB00816	9.08e-08
DB08896	DB00571	8.99e-08
DB08896	DB00692	8.76e-08
DB08896	DB03424	8.62e-08
DB08896	DB00999	8.45e-08
DB08896	DB08942	8.42e-08
DB08896	DB04948	8.39e-08
DB08896	DB01062	8.32e-08
DB08896	DB00957	8.2e-08
DB08896	DB09026	8.06e-08
DB08896	DB00749	8.03e-08
DB08896	DB08931	7.96e-08
DB08896	DB09516	7.93e-08
DB08896	DB00153	7.91e-08
DB08896	DB00800	7.89e-08
DB08896	DB11556	7.71e-08
DB08896	DB01600	7.7e-08
DB08896	DB01544	7.66e-08
DB08896	DB09134	7.62e-08
DB08896	DB01624	7.55e-08
DB08896	DB03856	7.43e-08
DB08896	DB03946	7.42e-08
DB08896	DB00388	7.36e-08
DB08896	DB00691	7.36e-08
DB08896	DB00830	7.28e-08
DB08896	DB06470	7.26e-08
DB08896	DB00578	7.23e-08
DB08896	DB01399	7.19e-08
DB08896	DB08991	7.16e-08
DB08896	DB09154	7.12e-08
DB08896	DB00961	7.09e-08
DB08896	DB09241	7.09e-08
DB08896	DB09290	6.97e-08
DB08896	DB00397	6.94e-08
DB08896	DB08976	6.9e-08
DB08896	DB00687	6.89e-08
DB08896	DB11502	6.88e-08
DB08896	DB00405	6.88e-08
DB08896	DB00790	6.84e-08
DB08896	DB01345	6.82e-08
DB08896	DB00727	6.79e-08
DB08896	DB00614	6.66e-08
DB08896	DB00215	6.58e-08
DB08896	DB00308	6.54e-08
DB08896	DB00491	6.49e-08
DB08896	DB00821	6.38e-08
DB08896	DB00335	6.27e-08
DB08896	DB01147	6.22e-08
DB08896	DB02034	6e-08
DB08896	DB06461	5.99e-08
DB08896	DB01122	5.94e-08
DB08896	DB00465	5.93e-08
DB08896	DB00291	5.87e-08
DB08896	DB03395	5.81e-08
DB08896	DB01035	5.71e-08
DB08896	DB11526	5.67e-08
DB08896	DB05022	5.66e-08
DB08896	DB00700	5.66e-08
DB08896	DB06274	5.64e-08
DB08896	DB04849	5.53e-08
DB08896	DB00487	5.52e-08
DB08896	DB08797	5.46e-08
DB08896	DB01667	5.35e-08
DB08896	DB09034	5.28e-08
DB08896	DB00966	5.24e-08
DB08896	DB00584	5.22e-08
DB08896	DB01359	5.2e-08
DB08896	DB09048	5.18e-08
DB08896	DB07232	5.15e-08
DB08896	DB00220	5.03e-08
DB08896	DB04818	5e-08
DB08896	DB00797	4.95e-08
DB08896	DB05668	4.93e-08
DB08896	DB00903	4.93e-08
DB08896	DB00252	4.91e-08
DB08896	DB05271	4.87e-08
DB08896	DB02638	4.84e-08
DB08896	DB00855	4.8e-08
DB08896	DB00447	4.63e-08
DB08896	DB09254	4.62e-08
DB08896	DB01236	4.58e-08
DB08896	DB00267	4.51e-08
DB08896	DB02342	4.4e-08
DB08896	DB00867	4.35e-08
DB08896	DB01454	4.34e-08
DB08896	DB00318	4.33e-08
DB08896	DB07347	4.27e-08
DB08896	DB00827	4.23e-08
DB08896	DB09203	4.22e-08
DB08896	DB00780	4.2e-08
DB08896	DB00610	4.11e-08
DB08896	DB01119	4.06e-08
DB08896	DB03880	4e-08
DB08896	DB08910	3.91e-08
DB08896	DB03127	3.89e-08
DB08896	DB09242	3.87e-08
DB08896	DB08981	3.78e-08
DB08896	DB00370	3.75e-08
DB08896	DB09246	3.66e-08
DB08896	DB06737	3.65e-08
DB08896	DB04952	3.65e-08
DB08896	DB00894	3.63e-08
DB08896	DB00992	3.62e-08
DB08896	DB11518	3.62e-08
DB08896	DB06193	3.59e-08
DB08896	DB06748	3.58e-08
DB08896	DB08972	3.4e-08
DB08896	DB06159	3.37e-08
DB08896	DB09253	3.31e-08
DB08896	DB09135	3.16e-08
DB08896	DB11404	3.16e-08
DB08896	DB05076	3.14e-08
DB08896	DB04864	3.11e-08
DB08896	DB04961	3.03e-08
DB08896	DB00221	3.03e-08
DB08896	DB05137	2.98e-08
DB08896	DB00236	2.94e-08
DB08896	DB01002	2.93e-08
DB08896	DB05129	2.91e-08
DB08896	DB05034	2.86e-08
DB08896	DB00401	2.82e-08
DB08896	DB06764	2.79e-08
DB08896	DB01249	2.77e-08
DB08896	DB00660	2.71e-08
DB08896	DB02300	2.63e-08
DB08896	DB08313	2.61e-08
DB08896	DB01080	2.6e-08
DB08896	DB00197	2.59e-08
DB08896	DB00432	2.48e-08
DB08896	DB09342	2.46e-08
DB08896	DB09249	2.46e-08
DB08896	DB07720	2.41e-08
DB08896	DB09248	2.41e-08
DB08896	DB08947	2.4e-08
DB08896	DB00385	2.37e-08
DB08896	DB11366	2.33e-08
DB08896	DB00271	2.29e-08
DB08896	DB01597	2.22e-08
DB08896	DB09244	2.21e-08
DB08896	DB06826	2.17e-08
DB08896	DB01255	2.15e-08
DB08896	DB06478	2.12e-08
DB08896	DB09243	2.07e-08
DB08896	DB00947	2.07e-08
DB08896	DB00940	2.05e-08
DB08896	DB11426	2.03e-08
DB08896	DB01509	2.02e-08
DB08896	DB00935	2e-08
DB08896	DB01288	1.99e-08
DB08896	DB00178	1.97e-08
DB08896	DB00500	1.96e-08
DB08896	DB00256	1.95e-08
DB08896	DB09536	1.93e-08
DB08896	DB09094	1.91e-08
DB08896	DB01214	1.89e-08
DB08896	DB01126	1.87e-08
DB08896	DB04861	1.82e-08
DB08896	DB04894	1.82e-08
DB08896	DB06420	1.78e-08
DB08896	DB11401	1.75e-08
DB08896	DB11471	1.74e-08
DB08896	DB05100	1.72e-08
DB08896	DB06160	1.67e-08
DB08896	DB09247	1.65e-08
DB08896	DB01529	1.61e-08
DB08896	DB00243	1.59e-08
DB08896	DB00467	1.58e-08
DB08896	DB08960	1.57e-08
DB08896	DB05767	1.56e-08
DB08896	DB00436	1.56e-08
DB08896	DB01195	1.51e-08
DB08896	DB09338	1.5e-08
DB08896	DB00876	1.43e-08
DB08896	DB01116	1.42e-08
DB08896	DB09220	1.36e-08
DB08896	DB01556	1.35e-08
DB08896	DB01173	1.34e-08
DB08896	DB09015	1.33e-08
DB08896	DB06152	1.3e-08
DB08896	DB01044	1.24e-08
DB08896	DB02855	1.24e-08
DB08896	DB01558	1.23e-08
DB08896	DB01275	1.2e-08
DB08896	DB00492	1.19e-08
DB08896	DB06709	1.16e-08
DB08896	DB01607	1.15e-08
DB08896	DB06414	1.14e-08
DB08896	DB00723	1.12e-08
DB08896	DB01143	1.12e-08
DB08896	DB01102	1.11e-08
DB08896	DB01106	1.1e-08
DB08896	DB09251	1.09e-08
DB08896	DB06716	1.09e-08
DB08896	DB04253	1.08e-08
DB08896	DB06699	1.05e-08
DB08896	DB01252	1.04e-08
DB08896	DB00179	1.03e-08
DB08896	DB04820	1.01e-08
DB08896	DB09245	9.49e-09
DB08896	DB01090	9.4e-09
DB08896	DB06595	9.34e-09
DB08896	DB04459	8.81e-09
DB08896	DB00449	8.56e-09
DB08896	DB03825	8.51e-09
DB08896	DB00310	8.17e-09
DB08896	DB00427	8.16e-09
DB08896	DB02281	8.16e-09
DB08896	DB08903	8.13e-09
DB08896	DB05786	8.1e-09
DB08896	DB01626	8.09e-09
DB08896	DB00548	7.81e-09
DB08896	DB04711	7.7e-09
DB08896	DB00968	7.67e-09
DB08896	DB01340	7.6e-09
DB08896	DB05903	7.42e-09
DB08896	DB05088	7.29e-09
DB08896	DB00275	7.23e-09
DB08896	DB00829	7.15e-09
DB08896	DB04878	6.79e-09
DB08896	DB09156	6.65e-09
DB08896	DB00411	6.64e-09
DB08896	DB04827	6.5e-09
DB08896	DB01113	6.29e-09
DB08896	DB09023	6.13e-09
DB08896	DB00232	6.07e-09
DB08896	DB09252	6.04e-09
DB08896	DB01132	5.58e-09
DB08896	DB00237	5.51e-09
DB08896	DB00519	5.41e-09
DB08896	DB01589	5.31e-09
DB08896	DB01019	5.17e-09
DB08896	DB00670	4.91e-09
DB08896	DB00238	4.87e-09
DB08896	DB04365	4.76e-09
DB08896	DB00486	4.54e-09
DB08896	DB01555	4.03e-09
DB08896	DB00914	3.8e-09
DB08896	DB01199	3.79e-09
DB08896	DB01609	3.76e-09
DB08896	DB00324	3.6e-09
DB08896	DB01380	3.58e-09
DB08896	DB00366	3.57e-09
DB08896	DB08940	3.53e-09
DB08896	DB02640	3.53e-09
DB08896	DB04830	3.41e-09
DB08896	DB01028	3.25e-09
DB08896	DB05708	2.95e-09
DB08896	DB01588	2.92e-09
DB08896	DB01291	2.89e-09
DB08896	DB00285	2.79e-09
DB08896	DB01222	2.68e-09
DB08896	DB02187	2.59e-09
DB08896	DB01700	2.56e-09
DB08896	DB00419	2.54e-09
DB08896	DB00881	2.46e-09
DB08896	DB09201	2.33e-09
DB08896	DB00392	2.15e-09
DB08896	DB00270	2.15e-09
DB08896	DB00880	2.12e-09
DB08896	DB00722	2.09e-09
DB08896	DB03515	2.07e-09
DB08896	DB01580	2.02e-09
DB08896	DB06781	1.97e-09
DB08896	DB00695	1.83e-09
DB08896	DB00809	1.71e-09
DB08896	DB01338	1.58e-09
DB08896	DB00754	1.53e-09
DB08896	DB04440	1.5e-09
DB08896	DB01545	1.47e-09
DB08896	DB00996	1.45e-09
DB08896	DB09007	1.32e-09
DB08896	DB00209	1.23e-09
DB08896	DB08899	1.18e-09
DB08896	DB01159	1.11e-09
DB08896	DB01708	1.03e-09
DB08896	DB08550	9.98e-10
DB08896	DB08816	9.95e-10
DB08896	DB08897	9.33e-10
DB08896	DB00542	8.39e-10
DB08896	DB00350	7.37e-10
DB08896	DB00343	6.72e-10
DB08896	DB00240	5.78e-10
DB08896	DB09174	5.77e-10
DB08896	DB01408	5.68e-10
DB08896	DB00219	5.14e-10
DB08896	DB00483	4.64e-10
DB08896	DB00208	4.5e-10
DB08896	DB08997	4.2e-10
DB08896	DB01158	4.17e-10
DB08896	DB00376	4.16e-10
DB08896	DB00678	4.08e-10
DB08896	DB00804	3.92e-10
DB08896	DB00340	3.57e-10
DB08896	DB00764	2.67e-10
DB08896	DB01337	2.58e-10
DB08896	DB00588	2.43e-10
DB08896	DB00186	2.04e-10
DB08896	DB01047	1.87e-10
DB08896	DB00758	1.61e-10
DB08896	DB09300	1.46e-10
DB08896	DB00979	1.44e-10
DB08896	DB00180	1.28e-10
DB08896	DB09095	1.15e-10
DB08896	DB01144	1.07e-10
DB08896	DB01410	1.02e-10
DB08896	DB00591	1.02e-10
DB08896	DB09378	8.63e-11
DB08896	DB11529	7.96e-11
DB08896	DB01384	7.79e-11
DB08896	DB01536	7.69e-11
DB08896	DB08822	7.57e-11
DB08896	DB00986	7e-11
DB08896	DB00387	6.93e-11
DB08896	DB00782	6.12e-11
DB08896	DB00517	5.94e-11
DB08896	DB09091	4.93e-11
DB08896	DB00223	4.58e-11
DB08896	DB00288	3.79e-11
DB08896	DB00838	3.37e-11
DB08896	DB06780	2.56e-11
DB08896	DB02789	2.55e-11
DB08896	DB05804	2.34e-11
DB08896	DB00846	2.01e-11
DB08896	DB00424	1.93e-11
DB08896	DB08970	1.86e-11
DB08896	DB01013	1.69e-11
DB08896	DB00202	1.37e-11
DB08896	DB08971	1.32e-11
DB08896	DB01130	1.28e-11
DB08896	DB00394	1.28e-11
DB08896	DB11487	1.23e-11
DB08896	DB00547	1.2e-11
DB08896	DB00253	1.01e-11
DB08896	DB00663	8.76e-12
DB08896	DB00896	6.52e-12
DB08896	DB11181	2.43e-12

## Sheet: Allopuriol
Drug1	Drug2	Score
DB00437	DB00550	0.856817
DB00437	DB01060	0.794045
DB00437	DB09053	0.739449
DB00437	DB00958	0.723241
DB00437	DB00755	0.643161
DB00437	DB00613	0.643161
DB00437	DB01166	0.643161
DB00437	DB00993	0.643161
DB00437	DB06693	0.590517
DB00437	DB00763	0.580149
DB00437	DB01177	0.5727
DB00437	DB00649	0.513604
DB00437	DB01033	0.505955
DB00437	DB01223	0.504849
DB00437	DB01405	0.482968
DB00437	DB00301	0.405234
DB00437	DB01435	0.405033
DB00437	DB00485	0.338027
DB00437	DB05109	0.332471
DB00437	DB01179	0.329732
DB00437	DB00352	0.327035
DB00437	DB00978	0.323246
DB00437	DB06723	0.317286
DB00437	DB00277	0.314404
DB00437	DB09104	0.27611
DB00437	DB00526	0.273096
DB00437	DB00651	0.266456
DB00437	DB00460	0.261624
DB00437	DB01377	0.260523
DB00437	DB00389	0.260377
DB00437	DB01611	0.255874
DB00437	DB00917	0.251993
DB00437	DB04951	0.232299
DB00437	DB00811	0.228972
DB00437	DB01181	0.221343
DB00437	DB00314	0.214854
DB00437	DB05351	0.20574
DB00437	DB00665	0.197768
DB00437	DB00779	0.187186
DB00437	DB09124	0.178458
DB00437	DB00444	0.175712
DB00437	DB04871	0.170139
DB00437	DB00262	0.169707
DB00437	DB01217	0.16605
DB00437	DB04572	0.146793
DB00437	DB01127	0.141953
DB00437	DB08938	0.140435
DB00437	DB00776	0.140427
DB00437	DB08911	0.136725
DB00437	DB00681	0.136685
DB00437	DB03793	0.135367
DB00437	DB11520	0.135265
DB00437	DB01111	0.134868
DB00437	DB04468	0.133772
DB00437	DB09281	0.13154
DB00437	DB01349	0.131327
DB00437	DB02701	0.13113
DB00437	DB00529	0.131031
DB00437	DB01048	0.130917
DB00437	DB00736	0.126011
DB00437	DB00788	0.117922
DB00437	DB00915	0.117874
DB00437	DB00309	0.113069
DB00437	DB00730	0.112549
DB00437	DB01397	0.111377
DB00437	DB00269	0.103035
DB00437	DB09064	0.102912
DB00437	DB01244	0.101257
DB00437	DB04854	0.0997174
DB00437	DB00379	0.097946
DB00437	DB00035	0.0978101
DB00437	DB05428	0.0975504
DB00437	DB00862	0.0950647
DB00437	DB11526	0.0940707
DB00437	DB01128	0.0922345
DB00437	DB00400	0.0873266
DB00437	DB00499	0.0835279
DB00437	DB00380	0.0833546
DB00437	DB00577	0.0804006
DB00437	DB00319	0.0802859
DB00437	DB00248	0.0780016
DB00437	DB00637	0.0771036
DB00437	DB00658	0.0770435
DB00437	DB00740	0.0747423
DB00437	DB01103	0.0742024
DB00437	DB09274	0.0725247
DB00437	DB00452	0.0722591
DB00437	DB02424	0.0719909
DB00437	DB09275	0.0716597
DB00437	DB00346	0.0713584
DB00437	DB08864	0.0705184
DB00437	DB09570	0.0677524
DB00437	DB01012	0.067086
DB00437	DB09295	0.0663321
DB00437	DB09324	0.0650754
DB00437	DB04858	0.0647586
DB00437	DB01066	0.0640983
DB00437	DB00694	0.0634567
DB00437	DB00859	0.063207
DB00437	DB01586	0.0615339
DB00437	DB00276	0.0610603
DB00437	DB02365	0.06018
DB00437	DB01077	0.0596857
DB00437	DB00847	0.0572749
DB00437	DB00710	0.0571533
DB00437	DB00990	0.0568545
DB00437	DB09143	0.0558219
DB00437	DB00531	0.0550931
DB00437	DB00720	0.0538378
DB00437	DB00631	0.0536903
DB00437	DB01082	0.0524169
DB00437	DB00927	0.05222
DB00437	DB01388	0.0517118
DB00437	DB00706	0.0508077
DB00437	DB01008	0.0504566
DB00437	DB07931	0.0502167
DB00437	DB00242	0.0501982
DB00437	DB04911	0.0480777
DB00437	DB04348	0.0479077
DB00437	DB00851	0.0478934
DB00437	DB01157	0.0477902
DB00437	DB00422	0.0458278
DB00437	DB00293	0.0455129
DB00437	DB01575	0.0445716
DB00437	DB01053	0.0434828
DB00437	DB09008	0.0434739
DB00437	DB08843	0.0432402
DB00437	DB01061	0.0421119
DB00437	DB05088	0.0418481
DB00437	DB00814	0.0417355
DB00437	DB06160	0.0413831
DB00437	DB01191	0.0403345
DB00437	DB06724	0.0403055
DB00437	DB03010	0.0400482
DB00437	DB08896	0.0399984
DB00437	DB04938	0.0398863
DB00437	DB04440	0.0398304
DB00437	DB01112	0.0397111
DB00437	DB04575	0.0392806
DB00437	DB01416	0.0387507
DB00437	DB11372	0.0385531
DB00437	DB00677	0.0382718
DB00437	DB01039	0.0375018
DB00437	DB01233	0.0369215
DB00437	DB06817	0.0367893
DB00437	DB09070	0.0366071
DB00437	DB01392	0.0365371
DB00437	DB01431	0.0361516
DB00437	DB00546	0.0359842
DB00437	DB00890	0.0341093
DB00437	DB00735	0.0336889
DB00437	DB00158	0.0321876
DB00437	DB11135	0.0318409
DB00437	DB00626	0.0312059
DB00437	DB00857	0.0307945
DB00437	DB01280	0.0302643
DB00437	DB00630	0.0297099
DB00437	DB00353	0.0296067
DB00437	DB01005	0.0293341
DB00437	DB01098	0.0291841
DB00437	DB04845	0.028006
DB00437	DB09285	0.0279469
DB00437	DB01253	0.0274902
DB00437	DB01605	0.0274642
DB00437	DB01024	0.0274042
DB00437	DB00709	0.0270335
DB00437	DB05265	0.0269766
DB00437	DB03127	0.0265738
DB00437	DB03615	0.0262733
DB00437	DB09481	0.0259041
DB00437	DB03880	0.0258693
DB00437	DB00744	0.0238769
DB00437	DB09031	0.0234738
DB00437	DB05039	0.023189
DB00437	DB11231	0.0231453
DB00437	DB05260	0.0230881
DB00437	DB01331	0.0227549
DB00437	DB01426	0.0225245
DB00437	DB09269	0.0215499
DB00437	DB08875	0.0215058
DB00437	DB00806	0.0213021
DB00437	DB06209	0.0211793
DB00437	DB00467	0.0204291
DB00437	DB04573	0.0202679
DB00437	DB00919	0.0202281
DB00437	DB02640	0.0201387
DB00437	DB00080	0.0198756
DB00437	DB00382	0.0197879
DB00437	DB02261	0.0195397
DB00437	DB07615	0.0195382
DB00437	DB01196	0.0194028
DB00437	DB01393	0.0192136
DB00437	DB08913	0.0191155
DB00437	DB08826	0.0190663
DB00437	DB01206	0.0189662
DB00437	DB04786	0.0188292
DB00437	DB01108	0.0187935
DB00437	DB09270	0.0186639
DB00437	DB01007	0.0185277
DB00437	DB06792	0.018103
DB00437	DB01074	0.0180617
DB00437	DB00532	0.0179266
DB00437	DB09030	0.0177446
DB00437	DB00345	0.017672
DB00437	DB00239	0.0171771
DB00437	DB00704	0.0170849
DB00437	DB06401	0.0167291
DB00437	DB01578	0.0166776
DB00437	DB00684	0.0159631
DB00437	DB00300	0.0159543
DB00437	DB01559	0.015733
DB00437	DB08794	0.0156387
DB00437	DB01163	0.0153305
DB00437	DB00580	0.0151511
DB00437	DB01139	0.0150525
DB00437	DB00162	0.014881
DB00437	DB01333	0.0148339
DB00437	DB06436	0.0148034
DB00437	DB00713	0.0147547
DB00437	DB05022	0.0146353
DB00437	DB01248	0.0145976
DB00437	DB03509	0.014242
DB00437	DB00680	0.0140797
DB00437	DB00987	0.0140493
DB00437	DB02010	0.0138715
DB00437	DB00929	0.0138668
DB00437	DB06206	0.0136899
DB00437	DB06771	0.0132898
DB00437	DB09288	0.0132105
DB00437	DB09020	0.0129587
DB00437	DB05630	0.012896
DB00437	DB09138	0.0126964
DB00437	DB00378	0.0126429
DB00437	DB02034	0.0125578
DB00437	DB01212	0.0124135
DB00437	DB08313	0.0123754
DB00437	DB01604	0.0123215
DB00437	DB00894	0.0122511
DB00437	DB00399	0.012175
DB00437	DB02342	0.0121685
DB00437	DB06748	0.0120484
DB00437	DB11363	0.0119155
DB00437	DB00669	0.0118963
DB00437	DB06195	0.011877
DB00437	DB01436	0.0118639
DB00437	DB09320	0.0118401
DB00437	DB03073	0.0117551
DB00437	DB01628	0.0116742
DB00437	DB09055	0.0116318
DB00437	DB01042	0.0116092
DB00437	DB09010	0.011571
DB00437	DB00578	0.0114477
DB00437	DB08893	0.010781
DB00437	DB02587	0.0107473
DB00437	DB00682	0.0105417
DB00437	DB00493	0.0105269
DB00437	DB06824	0.0104785
DB00437	DB06727	0.0104426
DB00437	DB01329	0.0100821
DB00437	DB00364	0.00997711
DB00437	DB01140	0.00984852
DB00437	DB06701	0.009735
DB00437	DB00997	0.00971159
DB00437	DB02877	0.00959877
DB00437	DB00685	0.00946517
DB00437	DB06819	0.00931442
DB00437	DB00567	0.00904452
DB00437	DB05266	0.00901323
DB00437	DB11478	0.00898048
DB00437	DB01022	0.0088987
DB00437	DB01296	0.00881927
DB00437	DB06413	0.00874933
DB00437	DB01172	0.00869605
DB00437	DB00520	0.00841946
DB00437	DB06272	0.00828356
DB00437	DB01910	0.00827664
DB00437	DB06739	0.00819339
DB00437	DB06243	0.00817606
DB00437	DB02255	0.00812086
DB00437	DB09265	0.00805006
DB00437	DB00282	0.00800867
DB00437	DB00377	0.00794501
DB00437	DB02659	0.00788472
DB00437	DB00358	0.00788034
DB00437	DB01133	0.00785473
DB00437	DB00699	0.00768566
DB00437	DB00512	0.00763369
DB00437	DB01326	0.00734736
DB00437	DB02281	0.0072861
DB00437	DB04576	0.00728388
DB00437	DB01107	0.00722608
DB00437	DB08905	0.00718751
DB00437	DB01110	0.00709881
DB00437	DB00415	0.00699924
DB00437	DB00552	0.00695846
DB00437	DB09516	0.00695041
DB00437	DB07347	0.00694927
DB00437	DB00274	0.00691233
DB00437	DB00446	0.00684447
DB00437	DB03946	0.00676041
DB00437	DB01289	0.0067242
DB00437	DB08950	0.00672279
DB00437	DB03172	0.00669396
DB00437	DB01000	0.00666068
DB00437	DB09335	0.00664211
DB00437	DB05100	0.00651783
DB00437	DB00456	0.00651054
DB00437	DB01058	0.0064905
DB00437	DB05129	0.00644809
DB00437	DB08954	0.00639261
DB00437	DB00784	0.00633889
DB00437	DB01168	0.00633647
DB00437	DB03459	0.00626735
DB00437	DB00136	0.00620176
DB00437	DB00361	0.00618494
DB00437	DB03758	0.00616976
DB00437	DB04222	0.0061647
DB00437	DB00724	0.00615329
DB00437	DB03783	0.00611945
DB00437	DB00290	0.00610166
DB00437	DB04459	0.00605673
DB00437	DB06777	0.00605269
DB00437	DB06730	0.00600713
DB00437	DB06210	0.00599943
DB00437	DB00385	0.00579521
DB00437	DB00548	0.00576097
DB00437	DB00689	0.00574081
DB00437	DB01414	0.00571135
DB00437	DB00342	0.00570907
DB00437	DB11586	0.00570594
DB00437	DB00948	0.00563896
DB00437	DB00992	0.0052519
DB00437	DB11404	0.00523461
DB00437	DB01147	0.00523026
DB00437	DB03424	0.00511632
DB00437	DB03395	0.00507573
DB00437	DB03496	0.00501811
DB00437	DB08626	0.00497173
DB00437	DB00278	0.00496345
DB00437	DB06235	0.00490556
DB00437	DB09102	0.00487537
DB00437	DB01459	0.00484134
DB00437	DB00983	0.00481951
DB00437	DB01073	0.00475977
DB00437	DB06433	0.00474669
DB00437	DB00696	0.00473501
DB00437	DB01303	0.00468258
DB00437	DB02709	0.00468036
DB00437	DB00438	0.00459841
DB00437	DB06420	0.00456251
DB00437	DB04894	0.00446683
DB00437	DB00845	0.00445968
DB00437	DB05540	0.0044056
DB00437	DB00671	0.00439268
DB00437	DB00266	0.00435297
DB00437	DB00712	0.00432305
DB00437	DB04258	0.00425191
DB00437	DB00533	0.00415487
DB00437	DB05528	0.00413701
DB00437	DB00126	0.00410247
DB00437	DB06506	0.00405034
DB00437	DB06266	0.00402729
DB00437	DB08994	0.00400218
DB00437	DB00328	0.00398859
DB00437	DB01592	0.00394489
DB00437	DB01683	0.00393856
DB00437	DB08814	0.00392911
DB00437	DB01282	0.00387777
DB00437	DB04849	0.00386986
DB00437	DB01667	0.00386774
DB00437	DB00487	0.00373129
DB00437	DB02109	0.00373114
DB00437	DB00583	0.00369487
DB00437	DB09080	0.00362474
DB00437	DB01092	0.00361966
DB00437	DB02300	0.00353503
DB00437	DB06710	0.00352304
DB00437	DB06264	0.00348403
DB00437	DB00900	0.00347456
DB00437	DB01088	0.00345665
DB00437	DB00185	0.00345158
DB00437	DB00833	0.00344732
DB00437	DB03856	0.00339356
DB00437	DB04960	0.00338972
DB00437	DB09094	0.00338966
DB00437	DB01207	0.00338444
DB00437	DB00213	0.0033764
DB00437	DB01076	0.00335035
DB00437	DB00642	0.00332901
DB00437	DB00918	0.00332808
DB00437	DB04866	0.0032935
DB00437	DB06704	0.00322806
DB00437	DB04106	0.00317389
DB00437	DB00303	0.00310697
DB00437	DB06193	0.00308299
DB00437	DB09183	0.00305396
DB00437	DB00201	0.00303337
DB00437	DB01332	0.00303235
DB00437	DB00170	0.00303058
DB00437	DB00568	0.0030245
DB00437	DB01180	0.00301478
DB00437	DB08972	0.00294765
DB00437	DB00947	0.00293506
DB00437	DB09216	0.00293064
DB00437	DB04840	0.00287287
DB00437	DB00916	0.00286601
DB00437	DB06595	0.00283568
DB00437	DB00488	0.00282887
DB00437	DB06461	0.00276046
DB00437	DB06735	0.00275525
DB00437	DB05786	0.00273195
DB00437	DB00791	0.00272503
DB00437	DB01472	0.00269374
DB00437	DB00229	0.00267709
DB00437	DB01079	0.00265624
DB00437	DB01933	0.00258518
DB00437	DB08871	0.00257712
DB00437	DB01330	0.00256281
DB00437	DB00812	0.00254502
DB00437	DB00336	0.00253065
DB00437	DB00417	0.00252614
DB00437	DB01131	0.00249802
DB00437	DB00255	0.00247072
DB00437	DB02855	0.00245878
DB00437	DB00775	0.00245269
DB00437	DB09272	0.00244701
DB00437	DB01424	0.00241936
DB00437	DB04216	0.00240144
DB00437	DB06718	0.00235378
DB00437	DB01262	0.00235363
DB00437	DB00235	0.00230357
DB00437	DB08437	0.00229618
DB00437	DB00515	0.00228508
DB00437	DB01228	0.00228242
DB00437	DB04794	0.00228215
DB00437	DB00772	0.00227003
DB00437	DB01603	0.00226462
DB00437	DB04961	0.00222812
DB00437	DB00855	0.00221039
DB00437	DB00953	0.00218173
DB00437	DB08932	0.0021718
DB00437	DB06441	0.00216697
DB00437	DB00501	0.00209849
DB00437	DB01548	0.00206769
DB00437	DB00445	0.00204222
DB00437	DB07232	0.00203062
DB00437	DB06159	0.00201474
DB00437	DB08806	0.00201337
DB00437	DB06510	0.00195701
DB00437	DB08909	0.00195541
DB00437	DB01607	0.00194705
DB00437	DB01418	0.00191505
DB00437	DB00432	0.00189167
DB00437	DB01099	0.00185856
DB00437	DB01429	0.00184569
DB00437	DB08930	0.00183878
DB00437	DB00461	0.00181869
DB00437	DB00315	0.00179774
DB00437	DB00910	0.00177211
DB00437	DB00781	0.00175953
DB00437	DB04975	0.00172374
DB00437	DB00888	0.00170582
DB00437	DB00163	0.0016981
DB00437	DB01117	0.00169128
DB00437	DB00498	0.00168684
DB00437	DB00973	0.00162156
DB00437	DB11446	0.00161419
DB00437	DB05903	0.0016127
DB00437	DB01328	0.00160501
DB00437	DB05676	0.00158712
DB00437	DB06263	0.0015724
DB00437	DB01597	0.00156952
DB00437	DB00267	0.00154575
DB00437	DB08805	0.00153338
DB00437	DB00374	0.00151471
DB00437	DB09067	0.00148013
DB00437	DB11380	0.00146635
DB00437	DB00820	0.00144275
DB00437	DB00998	0.00144242
DB00437	DB05076	0.00143604
DB00437	DB01044	0.00142816
DB00437	DB01229	0.00142764
DB00437	DB00643	0.00139788
DB00437	DB00372	0.00138159
DB00437	DB01645	0.00136948
DB00437	DB04996	0.00136547
DB00437	DB00236	0.00135781
DB00437	DB00870	0.00126623
DB00437	DB06478	0.00126127
DB00437	DB00605	0.00125622
DB00437	DB01218	0.00124919
DB00437	DB02557	0.00124724
DB00437	DB00827	0.00124125
DB00437	DB00884	0.00119316
DB00437	DB00714	0.00117976
DB00437	DB06268	0.00114548
DB00437	DB11405	0.00107131
DB00437	DB00640	0.00103311
DB00437	DB01138	0.00101943
DB00437	DB01240	0.00101821
DB00437	DB00969	0.00101555
DB00437	DB06543	0.00100752
DB00437	DB08964	0.00100403
DB00437	DB00928	0.000989299
DB00437	DB04817	0.000985958
DB00437	DB06800	0.000959323
DB00437	DB04253	0.000958684
DB00437	DB09277	0.000955663
DB00437	DB01094	0.000955279
DB00437	DB06261	0.000949095
DB00437	DB06616	0.00094581
DB00437	DB01050	0.000936391
DB00437	DB09239	0.000903844
DB00437	DB03128	0.000899252
DB00437	DB05015	0.000871416
DB00437	DB01208	0.000856138
DB00437	DB00853	0.00084786
DB00437	DB01091	0.000832403
DB00437	DB04905	0.000831466
DB00437	DB00629	0.000825329
DB00437	DB01656	0.000816191
DB00437	DB05668	0.000808943
DB00437	DB01422	0.000789952
DB00437	DB06246	0.000773797
DB00437	DB00291	0.000767216
DB00437	DB00560	0.000761062
DB00437	DB08828	0.00075974
DB00437	DB00636	0.000757724
DB00437	DB01274	0.000741164
DB00437	DB00770	0.000739583
DB00437	DB05229	0.000738159
DB00437	DB01283	0.000718911
DB00437	DB00481	0.000715666
DB00437	DB06480	0.000706579
DB00437	DB00337	0.00069739
DB00437	DB00946	0.000686863
DB00437	DB00943	0.000659301
DB00437	DB00793	0.000657737
DB00437	DB06712	0.000648925
DB00437	DB00251	0.000641781
DB00437	DB00751	0.000640081
DB00437	DB06016	0.00063173
DB00437	DB09271	0.000626977
DB00437	DB11389	0.000610518
DB00437	DB09147	0.00060235
DB00437	DB00523	0.0005978
DB00437	DB00518	0.000569052
DB00437	DB00639	0.000567531
DB00437	DB11531	0.000547821
DB00437	DB01423	0.000545271
DB00437	DB11409	0.000541801
DB00437	DB08974	0.000530924
DB00437	DB01327	0.000527614
DB00437	DB09296	0.000506935
DB00437	DB01078	0.000506363
DB00437	DB06820	0.000505879
DB00437	DB00589	0.000505197
DB00437	DB09293	0.000498144
DB00437	DB09227	0.00049805
DB00437	DB00586	0.000492555
DB00437	DB00641	0.000476628
DB00437	DB00357	0.00045757
DB00437	DB00339	0.000451906
DB00437	DB01051	0.000451514
DB00437	DB01141	0.000447098
DB00437	DB00528	0.000443869
DB00437	DB06729	0.000441783
DB00437	DB00798	0.000433791
DB00437	DB01396	0.000433261
DB00437	DB11431	0.000422722
DB00437	DB03825	0.000421036
DB00437	DB04865	0.000419287
DB00437	DB08901	0.000415788
DB00437	DB01153	0.000414226
DB00437	DB00621	0.000412356
DB00437	DB01071	0.000410199
DB00437	DB01400	0.00040815
DB00437	DB11366	0.000406546
DB00437	DB08916	0.000402703
DB00437	DB06733	0.000401463
DB00437	DB01006	0.000401207
DB00437	DB11430	0.000396772
DB00437	DB04744	0.000396157
DB00437	DB00563	0.000395387
DB00437	DB06605	0.000384201
DB00437	DB06213	0.000378612
DB00437	DB01698	0.000372381
DB00437	DB00886	0.00036335
DB00437	DB01001	0.00036242
DB00437	DB04539	0.000361065
DB00437	DB09206	0.000358201
DB00437	DB09056	0.000355363
DB00437	DB00495	0.000354256
DB00437	DB04743	0.00035342
DB00437	DB01598	0.000349575
DB00437	DB00429	0.00034754
DB00437	DB01243	0.000340015
DB00437	DB11467	0.000338204
DB00437	DB01186	0.000337811
DB00437	DB08908	0.000335581
DB00437	DB00525	0.000332908
DB00437	DB08983	0.000330734
DB00437	DB11574	0.000329986
DB00437	DB01152	0.000329016
DB00437	DB00848	0.000325763
DB00437	DB02962	0.00032505
DB00437	DB01301	0.00032303
DB00437	DB06694	0.000320849
DB00437	DB01401	0.00031873
DB00437	DB01369	0.000316463
DB00437	DB09146	0.000316248
DB00437	DB09283	0.000314965
DB00437	DB09477	0.000313186
DB00437	DB06412	0.000302027
DB00437	DB00569	0.000299998
DB00437	DB00711	0.000296014
DB00437	DB08984	0.000295211
DB00437	DB06813	0.00029209
DB00437	DB03619	0.000289273
DB00437	DB03467	0.000288029
DB00437	DB01421	0.000287891
DB00437	DB08867	0.00028746
DB00437	DB04339	0.000283364
DB00437	DB06635	0.000281963
DB00437	DB08860	0.000279541
DB00437	DB06803	0.00027822
DB00437	DB11575	0.000275351
DB00437	DB08943	0.000266651
DB00437	DB01059	0.000265989
DB00437	DB11410	0.000262717
DB00437	DB00259	0.000261813
DB00437	DB01011	0.000255127
DB00437	DB02237	0.000248296
DB00437	DB02806	0.000248075
DB00437	DB00572	0.000246081
DB00437	DB01096	0.000246034
DB00437	DB00826	0.000244246
DB00437	DB04540	0.000242565
DB00437	DB00585	0.000240723
DB00437	DB00347	0.000234208
DB00437	DB09101	0.000234014
DB00437	DB01321	0.000233006
DB00437	DB11156	0.000232374
DB00437	DB06196	0.00023147
DB00437	DB09210	0.000229632
DB00437	DB00595	0.000226915
DB00437	DB03819	0.000226555
DB00437	DB02527	0.000220327
DB00437	DB09041	0.000219258
DB00437	DB01036	0.000211645
DB00437	DB00646	0.000209367
DB00437	DB06725	0.000206646
DB00437	DB06532	0.000205636
DB00437	DB00624	0.000201379
DB00437	DB09211	0.00019799
DB00437	DB00027	0.000191779
DB00437	DB11501	0.000189734
DB00437	DB04967	0.000186137
DB00437	DB00991	0.0001841
DB00437	DB01034	0.000183775
DB00437	DB04725	0.000183126
DB00437	DB04552	0.00018156
DB00437	DB00511	0.000180281
DB00437	DB00451	0.000171751
DB00437	DB11512	0.000168025
DB00437	DB09153	0.000166074
DB00437	DB01014	0.000161352
DB00437	DB11507	0.000159653
DB00437	DB00795	0.000156953
DB00437	DB02115	0.000156363
DB00437	DB09097	0.000154996
DB00437	DB01160	0.00015348
DB00437	DB02901	0.000148456
DB00437	DB00120	0.000147039
DB00437	DB01085	0.000146931
DB00437	DB00931	0.000144342
DB00437	DB01412	0.000143127
DB00437	DB00981	0.000141826
DB00437	DB01046	0.000141148
DB00437	DB09276	0.000140867
DB00437	DB06176	0.00013966
DB00437	DB00362	0.000139325
DB00437	DB02513	0.000138208
DB00437	DB11466	0.000137716
DB00437	DB08439	0.000137405
DB00437	DB00410	0.000136748
DB00437	DB03600	0.000136504
DB00437	DB00469	0.00013384
DB00437	DB00749	0.000133111
DB00437	DB00836	0.000131611
DB00437	DB09499	0.000128369
DB00437	DB00799	0.000125685
DB00437	DB00938	0.00012294
DB00437	DB04910	0.000122451
DB00437	DB04417	0.000122226
DB00437	DB04924	0.000118516
DB00437	DB00500	0.000117837
DB00437	DB06680	0.000114872
DB00437	DB01093	0.00011254
DB00437	DB01250	0.000111561
DB00437	DB08887	0.000111284
DB00437	DB01591	0.000110939
DB00437	DB09040	0.000110372
DB00437	DB06728	0.000105422
DB00437	DB01185	0.000101812
DB00437	DB00618	0.000101689
DB00437	DB06230	0.000100955
DB00437	DB00279	9.98e-05
DB00437	DB01342	9.93e-05
DB00437	DB08797	9.89e-05
DB00437	DB06802	9.87e-05
DB00437	DB01188	9.83e-05
DB00437	DB08958	9.81e-05
DB00437	DB01347	9.79e-05
DB00437	DB04828	9.75e-05
DB00437	DB09000	9.73e-05
DB00437	DB06816	9.65e-05
DB00437	DB01268	9.59e-05
DB00437	DB00554	9.53e-05
DB00437	DB01600	9.52e-05
DB00437	DB11390	9.47e-05
DB00437	DB00504	9.46e-05
DB00437	DB11525	9.32e-05
DB00437	DB11468	8.87e-05
DB00437	DB11254	8.87e-05
DB00437	DB00686	8.86e-05
DB00437	DB06689	8.83e-05
DB00437	DB00369	8.74e-05
DB00437	DB00617	8.73e-05
DB00437	DB01009	8.65e-05
DB00437	DB00602	8.48e-05
DB00437	DB00952	8.42e-05
DB00437	DB00573	8.23e-05
DB00437	DB09082	8.2e-05
DB00437	DB03796	8.15e-05
DB00437	DB06721	8.13e-05
DB00437	DB06211	8.12e-05
DB00437	DB06736	8.08e-05
DB00437	DB07402	8.03e-05
DB00437	DB04934	7.99e-05
DB00437	DB00140	7.91e-05
DB00437	DB00761	7.82e-05
DB00437	DB06267	7.74e-05
DB00437	DB09267	7.7e-05
DB00437	DB08951	7.66e-05
DB00437	DB09319	7.54e-05
DB00437	DB09137	7.45e-05
DB00437	DB06772	7.27e-05
DB00437	DB09061	7.22e-05
DB00437	DB11412	7.07e-05
DB00437	DB00688	7.06e-05
DB00437	DB04124	7.04e-05
DB00437	DB00210	7.03e-05
DB00437	DB01415	6.92e-05
DB00437	DB00360	6.83e-05
DB00437	DB01054	6.7e-05
DB00437	DB00479	6.62e-05
DB00437	DB06810	6.24e-05
DB00437	DB06763	6.23e-05
DB00437	DB04741	6.21e-05
DB00437	DB01669	6.2e-05
DB00437	DB06762	6.16e-05
DB00437	DB01150	5.94e-05
DB00437	DB04813	5.92e-05
DB00437	DB09075	5.89e-05
DB00437	DB04898	5.77e-05
DB00437	DB06774	5.69e-05
DB00437	DB01411	5.68e-05
DB00437	DB09279	5.4e-05
DB00437	DB01245	5.35e-05
DB00437	DB00932	5.32e-05
DB00437	DB00925	5.32e-05
DB00437	DB00746	5.28e-05
DB00437	DB01170	5.26e-05
DB00437	DB09278	5.24e-05
DB00437	DB05296	5.23e-05
DB00437	DB04831	5.17e-05
DB00437	DB11375	5.16e-05
DB00437	DB00355	5e-05
DB00437	DB06202	4.98e-05
DB00437	DB00877	4.88e-05
DB00437	DB09291	4.86e-05
DB00437	DB00974	4.84e-05
DB00437	DB06262	4.8e-05
DB00437	DB11362	4.77e-05
DB00437	DB11490	4.73e-05
DB00437	DB00212	4.69e-05
DB00437	DB08921	4.62e-05
DB00437	DB08884	4.52e-05
DB00437	DB00760	4.49e-05
DB00437	DB11496	4.49e-05
DB00437	DB01420	4.41e-05
DB00437	DB08992	4.37e-05
DB00437	DB00496	4.35e-05
DB00437	DB09202	4.34e-05
DB00437	DB11518	4.32e-05
DB00437	DB00955	4.32e-05
DB00437	DB11432	4.29e-05
DB00437	DB00970	4.28e-05
DB00437	DB00430	4.22e-05
DB00437	DB00863	4.18e-05
DB00437	DB11485	4.07e-05
DB00437	DB06212	4.03e-05
DB00437	DB00701	4e-05
DB00437	DB00179	4e-05
DB00437	DB08833	3.96e-05
DB00437	DB00905	3.89e-05
DB00437	DB01357	3.85e-05
DB00437	DB11256	3.81e-05
DB00437	DB01399	3.81e-05
DB00437	DB00173	3.78e-05
DB00437	DB02975	3.75e-05
DB00437	DB01032	3.73e-05
DB00437	DB06827	3.72e-05
DB00437	DB01608	3.63e-05
DB00437	DB01583	3.54e-05
DB00437	DB00234	3.52e-05
DB00437	DB06174	3.49e-05
DB00437	DB00939	3.44e-05
DB00437	DB00459	3.44e-05
DB00437	DB08976	3.43e-05
DB00437	DB11476	3.32e-05
DB00437	DB11416	3.24e-05
DB00437	DB06825	3.24e-05
DB00437	DB04570	3.24e-05
DB00437	DB05562	3.16e-05
DB00437	DB11516	3.13e-05
DB00437	DB01063	3.12e-05
DB00437	DB09212	3.02e-05
DB00437	DB06706	3.01e-05
DB00437	DB01553	2.99e-05
DB00437	DB11423	2.98e-05
DB00437	DB06446	2.9e-05
DB00437	DB08942	2.89e-05
DB00437	DB06608	2.88e-05
DB00437	DB09218	2.84e-05
DB00437	DB00732	2.82e-05
DB00437	DB08955	2.79e-05
DB00437	DB09209	2.78e-05
DB00437	DB01213	2.78e-05
DB00437	DB08993	2.76e-05
DB00437	DB04557	2.76e-05
DB00437	DB06237	2.76e-05
DB00437	DB09236	2.73e-05
DB00437	DB01200	2.72e-05
DB00437	DB01606	2.68e-05
DB00437	DB00977	2.68e-05
DB00437	DB03585	2.68e-05
DB00437	DB01226	2.66e-05
DB00437	DB00944	2.65e-05
DB00437	DB11413	2.6e-05
DB00437	DB09060	2.57e-05
DB00437	DB00570	2.56e-05
DB00437	DB01246	2.54e-05
DB00437	DB06659	2.53e-05
DB00437	DB00435	2.5e-05
DB00437	DB09290	2.45e-05
DB00437	DB08869	2.44e-05
DB00437	DB08881	2.39e-05
DB00437	DB08991	2.39e-05
DB00437	DB01156	2.38e-05
DB00437	DB09282	2.38e-05
DB00437	DB04626	2.27e-05
DB00437	DB06737	2.24e-05
DB00437	DB04930	2.22e-05
DB00437	DB00837	2.18e-05
DB00437	DB00982	2.18e-05
DB00437	DB07565	2.14e-05
DB00437	DB06741	2.13e-05
DB00437	DB06700	2.13e-05
DB00437	DB01057	2.1e-05
DB00437	DB01581	2.1e-05
DB00437	DB08934	2.09e-05
DB00437	DB09231	2.09e-05
DB00437	DB04881	2.08e-05
DB00437	DB01427	2.07e-05
DB00437	DB00718	2.07e-05
DB00437	DB11268	2.06e-05
DB00437	DB00738	2.04e-05
DB00437	DB04812	2.02e-05
DB00437	DB06821	2.02e-05
DB00437	DB01613	2.01e-05
DB00437	DB00787	1.98e-05
DB00437	DB01489	1.89e-05
DB00437	DB00821	1.88e-05
DB00437	DB01511	1.84e-05
DB00437	DB09215	1.84e-05
DB00437	DB00261	1.84e-05
DB00437	DB00592	1.82e-05
DB00437	DB11121	1.82e-05
DB00437	DB00545	1.81e-05
DB00437	DB01579	1.8e-05
DB00437	DB11560	1.79e-05
DB00437	DB06707	1.78e-05
DB00437	DB04690	1.75e-05
DB00437	DB04957	1.75e-05
DB00437	DB06554	1.71e-05
DB00437	DB06200	1.68e-05
DB00437	DB00316	1.66e-05
DB00437	DB00822	1.65e-05
DB00437	DB09166	1.62e-05
DB00437	DB06458	1.61e-05
DB00437	DB08329	1.6e-05
DB00437	DB00513	1.57e-05
DB00437	DB00576	1.56e-05
DB00437	DB09130	1.55e-05
DB00437	DB01087	1.55e-05
DB00437	DB04571	1.54e-05
DB00437	DB08981	1.53e-05
DB00437	DB00654	1.5e-05
DB00437	DB00698	1.49e-05
DB00437	DB04619	1.48e-05
DB00437	DB06148	1.47e-05
DB00437	DB06207	1.47e-05
DB00437	DB00757	1.45e-05
DB00437	DB09021	1.44e-05
DB00437	DB00923	1.41e-05
DB00437	DB01010	1.39e-05
DB00437	DB01409	1.37e-05
DB00437	DB04918	1.37e-05
DB00437	DB00245	1.34e-05
DB00437	DB00260	1.33e-05
DB00437	DB00535	1.32e-05
DB00437	DB00115	1.31e-05
DB00437	DB09062	1.3e-05
DB00437	DB00428	1.29e-05
DB00437	DB02285	1.29e-05
DB00437	DB09014	1.29e-05
DB00437	DB09292	1.27e-05
DB00437	DB04825	1.26e-05
DB00437	DB11475	1.25e-05
DB00437	DB06527	1.24e-05
DB00437	DB00305	1.23e-05
DB00437	DB01121	1.22e-05
DB00437	DB00006	1.2e-05
DB00437	DB09232	1.19e-05
DB00437	DB09125	1.18e-05
DB00437	DB08836	1.13e-05
DB00437	DB04165	1.12e-05
DB00437	DB00963	1.11e-05
DB00437	DB06637	1.11e-05
DB00437	DB01622	1.1e-05
DB00437	DB00332	1.1e-05
DB00437	DB08874	1.1e-05
DB00437	DB09309	1.09e-05
DB00437	DB06663	1.09e-05
DB00437	DB00217	1.09e-05
DB00437	DB04398	1.08e-05
DB00437	DB00330	1.07e-05
DB00437	DB09297	1.07e-05
DB00437	DB09234	1.07e-05
DB00437	DB09167	1.02e-05
DB00437	DB05767	1.02e-05
DB00437	DB00773	1.01e-05
DB00437	DB00832	9.95e-06
DB00437	DB09289	9.91e-06
DB00437	DB06201	9.89e-06
DB00437	DB11428	9.8e-06
DB00437	DB08824	9.68e-06
DB00437	DB01183	9.66e-06
DB00437	DB00551	9.62e-06
DB00437	DB01878	9.61e-06
DB00437	DB00616	9.51e-06
DB00437	DB01764	9.37e-06
DB00437	DB09401	9.33e-06
DB00437	DB00463	8.95e-06
DB00437	DB08980	8.79e-06
DB00437	DB09001	8.76e-06
DB00437	DB09049	8.73e-06
DB00437	DB01284	8.69e-06
DB00437	DB01190	8.61e-06
DB00437	DB04166	8.59e-06
DB00437	DB00122	8.53e-06
DB00437	DB08895	8.42e-06
DB00437	DB00317	8.41e-06
DB00437	DB00198	8.22e-06
DB00437	DB00104	8.2e-06
DB00437	DB00530	8.19e-06
DB00437	DB01339	8.17e-06
DB00437	DB09011	8.16e-06
DB00437	DB00783	8.06e-06
DB00437	DB08811	7.97e-06
DB00437	DB00800	7.94e-06
DB00437	DB01299	7.83e-06
DB00437	DB05137	7.81e-06
DB00437	DB01547	7.72e-06
DB00437	DB00426	7.71e-06
DB00437	DB09240	7.71e-06
DB00437	DB08827	7.7e-06
DB00437	DB00257	7.63e-06
DB00437	DB06419	7.55e-06
DB00437	DB00280	7.55e-06
DB00437	DB06147	7.47e-06
DB00437	DB00607	7.32e-06
DB00437	DB00673	7.31e-06
DB00437	DB05541	7.28e-06
DB00437	DB09069	7.14e-06
DB00437	DB01089	7.14e-06
DB00437	DB09235	7.13e-06
DB00437	DB06791	7.02e-06
DB00437	DB00769	6.93e-06
DB00437	DB01083	6.87e-06
DB00437	DB04868	6.74e-06
DB00437	DB04953	6.74e-06
DB00437	DB03754	6.48e-06
DB00437	DB00778	6.42e-06
DB00437	DB06145	6.39e-06
DB00437	DB11377	6.25e-06
DB00437	DB11473	6.14e-06
DB00437	DB01105	6.14e-06
DB00437	DB00937	5.94e-06
DB00437	DB09389	5.93e-06
DB00437	DB01273	5.92e-06
DB00437	DB00604	5.85e-06
DB00437	DB06228	5.72e-06
DB00437	DB00190	5.71e-06
DB00437	DB00766	5.71e-06
DB00437	DB00664	5.71e-06
DB00437	DB00465	5.7e-06
DB00437	DB09099	5.69e-06
DB00437	DB02546	5.48e-06
DB00437	DB00226	5.46e-06
DB00437	DB06442	5.42e-06
DB00437	DB11593	5.42e-06
DB00437	DB06708	5.37e-06
DB00437	DB09221	5.35e-06
DB00437	DB01627	5.33e-06
DB00437	DB04888	5.27e-06
DB00437	DB00175	5.25e-06
DB00437	DB06153	5.12e-06
DB00437	DB05245	5.07e-06
DB00437	DB00803	5.04e-06
DB00437	DB02282	5.01e-06
DB00437	DB08961	4.99e-06
DB00437	DB00759	4.91e-06
DB00437	DB01406	4.89e-06
DB00437	DB09123	4.67e-06
DB00437	DB09286	4.64e-06
DB00437	DB00619	4.62e-06
DB00437	DB08621	4.58e-06
DB00437	DB09063	4.53e-06
DB00437	DB00692	4.51e-06
DB00437	DB01256	4.51e-06
DB00437	DB09536	4.4e-06
DB00437	DB06788	4.37e-06
DB00437	DB09161	4.37e-06
DB00437	DB00828	4.34e-06
DB00437	DB00221	4.33e-06
DB00437	DB01216	4.26e-06
DB00437	DB01618	4.23e-06
DB00437	DB00302	4.22e-06
DB00437	DB00856	4.2e-06
DB00437	DB04272	4.1e-06
DB00437	DB01582	4.08e-06
DB00437	DB04574	4.03e-06
DB00437	DB06797	4.03e-06
DB00437	DB04948	4.03e-06
DB00437	DB00797	3.98e-06
DB00437	DB06370	3.9e-06
DB00437	DB06150	3.86e-06
DB00437	DB00574	3.78e-06
DB00437	DB00609	3.7e-06
DB00437	DB00287	3.65e-06
DB00437	DB09225	3.61e-06
DB00437	DB09007	3.53e-06
DB00437	DB11397	3.53e-06
DB00437	DB09230	3.5e-06
DB00437	DB11477	3.49e-06
DB00437	DB00653	3.47e-06
DB00437	DB11544	3.46e-06
DB00437	DB01205	3.37e-06
DB00437	DB07720	3.35e-06
DB00437	DB00823	3.34e-06
DB00437	DB00527	3.31e-06
DB00437	DB03701	3.29e-06
DB00437	DB06652	3.26e-06
DB00437	DB09257	3.25e-06
DB00437	DB06709	3.24e-06
DB00437	DB01345	3.21e-06
DB00437	DB00411	3.18e-06
DB00437	DB09262	3.17e-06
DB00437	DB00561	3.13e-06
DB00437	DB09238	3.11e-06
DB00437	DB00892	3.08e-06
DB00437	DB00553	3.04e-06
DB00437	DB01184	2.94e-06
DB00437	DB01394	2.94e-06
DB00437	DB09074	2.86e-06
DB00437	DB06691	2.81e-06
DB00437	DB06218	2.78e-06
DB00437	DB06695	2.67e-06
DB00437	DB00439	2.65e-06
DB00437	DB09268	2.64e-06
DB00437	DB00295	2.63e-06
DB00437	DB06403	2.62e-06
DB00437	DB08838	2.6e-06
DB00437	DB04864	2.58e-06
DB00437	DB00670	2.55e-06
DB00437	DB01151	2.46e-06
DB00437	DB01129	2.4e-06
DB00437	DB11464	2.38e-06
DB00437	DB01126	2.36e-06
DB00437	DB09093	2.36e-06
DB00437	DB08897	2.35e-06
DB00437	DB00292	2.33e-06
DB00437	DB06702	2.32e-06
DB00437	DB00831	2.32e-06
DB00437	DB00934	2.32e-06
DB00437	DB04842	2.3e-06
DB00437	DB00715	2.29e-06
DB00437	DB01551	2.28e-06
DB00437	DB09076	2.27e-06
DB00437	DB04834	2.22e-06
DB00437	DB06144	2.2e-06
DB00437	DB08861	2.19e-06
DB00437	DB04835	2.19e-06
DB00437	DB09023	2.16e-06
DB00437	DB00889	2.11e-06
DB00437	DB01122	2.11e-06
DB00437	DB01602	2.09e-06
DB00437	DB03203	2.06e-06
DB00437	DB06781	2.06e-06
DB00437	DB06717	2.05e-06
DB00437	DB08940	2e-06
DB00437	DB00351	1.98e-06
DB00437	DB00320	1.98e-06
DB00437	DB00365	1.94e-06
DB00437	DB00683	1.94e-06
DB00437	DB01102	1.9e-06
DB00437	DB00606	1.9e-06
DB00437	DB06685	1.88e-06
DB00437	DB07374	1.88e-06
DB00437	DB00541	1.87e-06
DB00437	DB00655	1.86e-06
DB00437	DB01348	1.84e-06
DB00437	DB06715	1.82e-06
DB00437	DB04839	1.82e-06
DB00437	DB09027	1.82e-06
DB00437	DB03515	1.8e-06
DB00437	DB00933	1.78e-06
DB00437	DB01450	1.76e-06
DB00437	DB09128	1.76e-06
DB00437	DB00891	1.74e-06
DB00437	DB01351	1.72e-06
DB00437	DB06155	1.71e-06
DB00437	DB01222	1.7e-06
DB00437	DB00514	1.7e-06
DB00437	DB00615	1.7e-06
DB00437	DB00543	1.69e-06
DB00437	DB09090	1.68e-06
DB00437	DB01019	1.65e-06
DB00437	DB00608	1.64e-06
DB00437	DB00508	1.62e-06
DB00437	DB00717	1.62e-06
DB00437	DB01174	1.62e-06
DB00437	DB07996	1.59e-06
DB00437	DB11461	1.57e-06
DB00437	DB08798	1.56e-06
DB00437	DB00354	1.55e-06
DB00437	DB11458	1.55e-06
DB00437	DB00250	1.55e-06
DB00437	DB11442	1.53e-06
DB00437	DB01407	1.52e-06
DB00437	DB00367	1.5e-06
DB00437	DB00719	1.5e-06
DB00437	DB06697	1.5e-06
DB00437	DB09096	1.5e-06
DB00437	DB00441	1.49e-06
DB00437	DB00581	1.47e-06
DB00437	DB00628	1.46e-06
DB00437	DB01483	1.46e-06
DB00437	DB00687	1.44e-06
DB00437	DB00307	1.44e-06
DB00437	DB04836	1.44e-06
DB00437	DB09194	1.43e-06
DB00437	DB00954	1.43e-06
DB00437	DB06711	1.42e-06
DB00437	DB09242	1.39e-06
DB00437	DB11480	1.39e-06
DB00437	DB08965	1.39e-06
DB00437	DB00940	1.39e-06
DB00437	DB00448	1.38e-06
DB00437	DB01267	1.36e-06
DB00437	DB02207	1.36e-06
DB00437	DB00962	1.33e-06
DB00437	DB00634	1.31e-06
DB00437	DB00216	1.28e-06
DB00437	DB00854	1.26e-06
DB00437	DB01232	1.23e-06
DB00437	DB06789	1.17e-06
DB00437	DB00150	1.17e-06
DB00437	DB05232	1.16e-06
DB00437	DB04365	1.16e-06
DB00437	DB00408	1.15e-06
DB00437	DB06794	1.13e-06
DB00437	DB00911	1.12e-06
DB00437	DB00207	1.12e-06
DB00437	DB01242	1.11e-06
DB00437	DB01015	1.1e-06
DB00437	DB00885	1.1e-06
DB00437	DB06766	1.1e-06
DB00437	DB05034	1.09e-06
DB00437	DB00623	1.09e-06
DB00437	DB11235	1.08e-06
DB00437	DB09039	1.06e-06
DB00437	DB00645	1.06e-06
DB00437	DB00627	1.06e-06
DB00437	DB00420	1.06e-06
DB00437	DB06636	1.04e-06
DB00437	DB01234	1.02e-06
DB00437	DB00771	1.01e-06
DB00437	DB00130	1.01e-06
DB00437	DB09555	1.01e-06
DB00437	DB00875	1e-06
DB00437	DB00313	1e-06
DB00437	DB09204	9.96e-07
DB00437	DB00792	9.94e-07
DB00437	DB01119	9.88e-07
DB00437	DB00813	9.83e-07
DB00437	DB00166	9.83e-07
DB00437	DB00241	9.66e-07
DB00437	DB01030	9.54e-07
DB00437	DB00620	9.51e-07
DB00437	DB01047	9.49e-07
DB00437	DB00480	9.45e-07
DB00437	DB06274	9.25e-07
DB00437	DB00909	9.24e-07
DB00437	DB00211	9.24e-07
DB00437	DB00497	9.23e-07
DB00437	DB00153	9.03e-07
DB00437	DB04833	9e-07
DB00437	DB01590	8.96e-07
DB00437	DB00327	8.76e-07
DB00437	DB04884	8.73e-07
DB00437	DB09013	8.7e-07
DB00437	DB09072	8.69e-07
DB00437	DB00376	8.65e-07
DB00437	DB01623	8.62e-07
DB00437	DB06594	8.5e-07
DB00437	DB06216	8.48e-07
DB00437	DB01084	8.46e-07
DB00437	DB06826	8.45e-07
DB00437	DB00359	8.42e-07
DB00437	DB06799	8.34e-07
DB00437	DB00450	8.33e-07
DB00437	DB06603	8.25e-07
DB00437	DB00708	8.2e-07
DB00437	DB09095	8.2e-07
DB00437	DB00864	8.09e-07
DB00437	DB00906	8.06e-07
DB00437	DB00341	7.98e-07
DB00437	DB00471	7.95e-07
DB00437	DB02187	7.95e-07
DB00437	DB01120	7.89e-07
DB00437	DB01072	7.79e-07
DB00437	DB01295	7.64e-07
DB00437	DB08952	7.61e-07
DB00437	DB01143	7.4e-07
DB00437	DB09073	7.39e-07
DB00437	DB00869	7.35e-07
DB00437	DB00390	7.35e-07
DB00437	DB01263	7.19e-07
DB00437	DB00559	7.19e-07
DB00437	DB00224	7.14e-07
DB00437	DB01026	7.05e-07
DB00437	DB01137	6.74e-07
DB00437	DB01175	6.74e-07
DB00437	DB00672	6.72e-07
DB00437	DB08868	6.66e-07
DB00437	DB01291	6.62e-07
DB00437	DB09488	6.61e-07
DB00437	DB00764	6.6e-07
DB00437	DB00549	6.58e-07
DB00437	DB01413	6.54e-07
DB00437	DB00652	6.52e-07
DB00437	DB06626	6.38e-07
DB00437	DB00391	6.27e-07
DB00437	DB00599	6.26e-07
DB00437	DB00304	6.24e-07
DB00437	DB11400	6.22e-07
DB00437	DB00296	6.21e-07
DB00437	DB00921	6.2e-07
DB00437	DB00418	6.1e-07
DB00437	DB11543	6.09e-07
DB00437	DB00263	6.09e-07
DB00437	DB00142	6.06e-07
DB00437	DB08800	6.01e-07
DB00437	DB00254	5.98e-07
DB00437	DB09280	5.95e-07
DB00437	DB00989	5.94e-07
DB00437	DB05294	5.9e-07
DB00437	DB00184	5.87e-07
DB00437	DB08865	5.84e-07
DB00437	DB00433	5.82e-07
DB00437	DB01621	5.68e-07
DB00437	DB02638	5.65e-07
DB00437	DB00218	5.58e-07
DB00437	DB00539	5.51e-07
DB00437	DB00745	5.5e-07
DB00437	DB04896	5.45e-07
DB00437	DB00866	5.44e-07
DB00437	DB00322	5.4e-07
DB00437	DB00297	5.34e-07
DB00437	DB00425	5.33e-07
DB00437	DB05708	5.31e-07
DB00437	DB08953	5.29e-07
DB00437	DB08922	5.28e-07
DB00437	DB02665	5.27e-07
DB00437	DB00231	5.25e-07
DB00437	DB01097	5.24e-07
DB00437	DB00882	5.23e-07
DB00437	DB05812	5.19e-07
DB00437	DB00807	5.14e-07
DB00437	DB01452	5.08e-07
DB00437	DB01037	5.05e-07
DB00437	DB01220	5e-07
DB00437	DB00726	4.92e-07
DB00437	DB00980	4.91e-07
DB00437	DB04711	4.9e-07
DB00437	DB00223	4.88e-07
DB00437	DB01169	4.87e-07
DB00437	DB01619	4.87e-07
DB00437	DB00897	4.86e-07
DB00437	DB01211	4.85e-07
DB00437	DB00196	4.83e-07
DB00437	DB00774	4.8e-07
DB00437	DB01219	4.77e-07
DB00437	DB00340	4.75e-07
DB00437	DB06742	4.73e-07
DB00437	DB08967	4.71e-07
DB00437	DB03568	4.66e-07
DB00437	DB09078	4.65e-07
DB00437	DB09079	4.59e-07
DB00437	DB00907	4.57e-07
DB00437	DB00967	4.56e-07
DB00437	DB08815	4.55e-07
DB00437	DB01297	4.55e-07
DB00437	DB00633	4.51e-07
DB00437	DB00219	4.46e-07
DB00437	DB01278	4.46e-07
DB00437	DB06204	4.45e-07
DB00437	DB00985	4.36e-07
DB00437	DB09117	4.33e-07
DB00437	DB01116	4.28e-07
DB00437	DB00846	4.21e-07
DB00437	DB09015	4.21e-07
DB00437	DB00972	4.18e-07
DB00437	DB08933	4.14e-07
DB00437	DB01338	4.1e-07
DB00437	DB00648	4.08e-07
DB00437	DB01620	4.06e-07
DB00437	DB08802	4.05e-07
DB00437	DB01215	4.02e-07
DB00437	DB00647	3.97e-07
DB00437	DB08835	3.97e-07
DB00437	DB01224	3.96e-07
DB00437	DB01614	3.94e-07
DB00437	DB00472	3.94e-07
DB00437	DB01440	3.94e-07
DB00437	DB00206	3.93e-07
DB00437	DB01176	3.91e-07
DB00437	DB09068	3.88e-07
DB00437	DB00762	3.81e-07
DB00437	DB11529	3.79e-07
DB00437	DB00294	3.78e-07
DB00437	DB06726	3.76e-07
DB00437	DB09134	3.75e-07
DB00437	DB00697	3.72e-07
DB00437	DB08960	3.69e-07
DB00437	DB01587	3.68e-07
DB00437	DB01362	3.63e-07
DB00437	DB00324	3.61e-07
DB00437	DB08799	3.59e-07
DB00437	DB09009	3.59e-07
DB00437	DB00449	3.58e-07
DB00437	DB00321	3.57e-07
DB00437	DB09154	3.57e-07
DB00437	DB00477	3.53e-07
DB00437	DB05246	3.52e-07
DB00437	DB00871	3.49e-07
DB00437	DB00843	3.48e-07
DB00437	DB00199	3.44e-07
DB00437	DB01045	3.43e-07
DB00437	DB06589	3.43e-07
DB00437	DB00395	3.42e-07
DB00437	DB00951	3.42e-07
DB00437	DB09065	3.39e-07
DB00437	DB01065	3.33e-07
DB00437	DB09071	3.31e-07
DB00437	DB00593	3.29e-07
DB00437	DB00423	3.27e-07
DB00437	DB00454	3.27e-07
DB00437	DB08801	3.26e-07
DB00437	DB06738	3.21e-07
DB00437	DB01062	3.14e-07
DB00437	DB09378	3.09e-07
DB00437	DB06290	3.08e-07
DB00437	DB00794	3.08e-07
DB00437	DB01390	3.08e-07
DB00437	DB00490	3.03e-07
DB00437	DB00222	3.02e-07
DB00437	DB08883	3.02e-07
DB00437	DB01384	3.02e-07
DB00437	DB00809	2.99e-07
DB00437	DB00474	2.99e-07
DB00437	DB00537	2.98e-07
DB00437	DB09338	2.97e-07
DB00437	DB01601	2.96e-07
DB00437	DB00912	2.92e-07
DB00437	DB01171	2.91e-07
DB00437	DB00298	2.89e-07
DB00437	DB00920	2.88e-07
DB00437	DB01337	2.84e-07
DB00437	DB01708	2.81e-07
DB00437	DB00748	2.8e-07
DB00437	DB01142	2.73e-07
DB00437	DB00979	2.72e-07
DB00437	DB08947	2.7e-07
DB00437	DB06782	2.7e-07
DB00437	DB00601	2.68e-07
DB00437	DB00392	2.61e-07
DB00437	DB00835	2.59e-07
DB00437	DB01367	2.58e-07
DB00437	DB00802	2.58e-07
DB00437	DB01353	2.53e-07
DB00437	DB00240	2.52e-07
DB00437	DB00557	2.51e-07
DB00437	DB00838	2.48e-07
DB00437	DB00603	2.42e-07
DB00437	DB09345	2.39e-07
DB00437	DB01466	2.39e-07
DB00437	DB06287	2.37e-07
DB00437	DB00288	2.35e-07
DB00437	DB00810	2.32e-07
DB00437	DB11609	2.31e-07
DB00437	DB01194	2.26e-07
DB00437	DB01235	2.25e-07
DB00437	DB00387	2.22e-07
DB00437	DB09135	2.2e-07
DB00437	DB00988	2.19e-07
DB00437	DB01201	2.18e-07
DB00437	DB00850	2.14e-07
DB00437	DB06282	2.13e-07
DB00437	DB00349	2.13e-07
DB00437	DB01080	2.11e-07
DB00437	DB01259	2.1e-07
DB00437	DB01403	2.09e-07
DB00437	DB00396	2.09e-07
DB00437	DB00271	2.08e-07
DB00437	DB09042	2.05e-07
DB00437	DB00412	2.03e-07
DB00437	DB01536	2.02e-07
DB00437	DB06203	2.01e-07
DB00437	DB08889	2.01e-07
DB00437	DB09273	1.97e-07
DB00437	DB01567	1.95e-07
DB00437	DB00311	1.93e-07
DB00437	DB08912	1.92e-07
DB00437	DB00356	1.9e-07
DB00437	DB00503	1.87e-07
DB00437	DB01124	1.82e-07
DB00437	DB01018	1.8e-07
DB00437	DB01090	1.79e-07
DB00437	DB06767	1.79e-07
DB00437	DB06780	1.77e-07
DB00437	DB00268	1.76e-07
DB00437	DB01408	1.72e-07
DB00437	DB00872	1.71e-07
DB00437	DB08877	1.69e-07
DB00437	DB01319	1.65e-07
DB00437	DB00188	1.64e-07
DB00437	DB01395	1.62e-07
DB00437	DB04946	1.61e-07
DB00437	DB00741	1.6e-07
DB00437	DB01013	1.59e-07
DB00437	DB04855	1.58e-07
DB00437	DB00443	1.58e-07
DB00437	DB00743	1.56e-07
DB00437	DB08971	1.56e-07
DB00437	DB01438	1.55e-07
DB00437	DB00622	1.54e-07
DB00437	DB01204	1.51e-07
DB00437	DB01064	1.51e-07
DB00437	DB00205	1.48e-07
DB00437	DB00547	1.45e-07
DB00437	DB00957	1.42e-07
DB00437	DB08808	1.39e-07
DB00437	DB00134	1.38e-07
DB00437	DB00852	1.35e-07
DB00437	DB05804	1.33e-07
DB00437	DB06795	1.3e-07
DB00437	DB01155	1.28e-07
DB00437	DB04630	1.24e-07
DB00437	DB00482	1.23e-07
DB00437	DB08880	1.21e-07
DB00437	DB09352	1.2e-07
DB00437	DB00674	1.18e-07
DB00437	DB00675	1.15e-07
DB00437	DB00253	1.14e-07
DB00437	DB00924	1.14e-07
DB00437	DB00007	1.11e-07
DB00437	DB08918	1.1e-07
DB00437	DB00368	1.09e-07
DB00437	DB01209	1.08e-07
DB00437	DB00191	1.08e-07
DB00437	DB00091	1.08e-07
DB00437	DB08997	1.07e-07
DB00437	DB00180	1.06e-07
DB00437	DB01410	1.05e-07
DB00437	DB01264	1.02e-07
DB00437	DB09059	1.02e-07
DB00437	DB00860	9.38e-08
DB00437	DB01433	9.34e-08
DB00437	DB09091	9.33e-08
DB00437	DB09083	9.29e-08
DB00437	DB00904	9.23e-08
DB00437	DB00661	9.1e-08
DB00437	DB00014	9.08e-08
DB00437	DB00782	8.95e-08
DB00437	DB00752	8.87e-08
DB00437	DB00363	8.71e-08
DB00437	DB06678	8.7e-08
DB00437	DB01149	8.4e-08
DB00437	DB01199	8.09e-08
DB00437	DB00635	7.95e-08
DB00437	DB00804	7.68e-08
DB00437	DB02789	7.64e-08
DB00437	DB00896	7.57e-08
DB00437	DB11487	7.38e-08
DB00437	DB00591	7.34e-08
DB00437	DB04846	7.33e-08
DB00437	DB00177	7.07e-08
DB00437	DB01165	6.87e-08
DB00437	DB06335	6.74e-08
DB00437	DB00582	6.72e-08
DB00437	DB01366	6.52e-08
DB00437	DB00289	6.38e-08
DB00437	DB00841	6.29e-08
DB00437	DB05239	6.05e-08
DB00437	DB00397	5.97e-08
DB00437	DB00865	5.93e-08
DB00437	DB00517	5.86e-08
DB00437	DB00816	5.84e-08
DB00437	DB08987	5.79e-08
DB00437	DB00475	5.71e-08
DB00437	DB01114	5.69e-08
DB00437	DB01816	5.56e-08
DB00437	DB01364	5.47e-08
DB00437	DB00227	5.43e-08
DB00437	DB01202	5.38e-08
DB00437	DB11148	5.29e-08
DB00437	DB00834	5.28e-08
DB00437	DB00668	5.21e-08
DB00437	DB00844	5.13e-08
DB00437	DB01380	5e-08
DB00437	DB01535	4.89e-08
DB00437	DB09054	4.83e-08
DB00437	DB00663	4.72e-08
DB00437	DB00371	4.68e-08
DB00437	DB00484	4.62e-08
DB00437	DB04841	4.53e-08
DB00437	DB01565	4.52e-08
DB00437	DB01069	4.4e-08
DB00437	DB01325	4.36e-08
DB00437	DB00394	4.17e-08
DB00437	DB03553	4.05e-08
DB00437	DB01130	4.05e-08
DB00437	DB11371	4.04e-08
DB00437	DB01324	4.01e-08
DB00437	DB01016	3.99e-08
DB00437	DB06402	3.98e-08
DB00437	DB01365	3.9e-08
DB00437	DB00737	3.89e-08
DB00437	DB00209	3.86e-08
DB00437	DB08970	3.86e-08
DB00437	DB00244	3.85e-08
DB00437	DB01454	3.82e-08
DB00437	DB01043	3.79e-08
DB00437	DB09085	3.67e-08
DB00437	DB00388	3.6e-08
DB00437	DB00949	3.49e-08
DB00437	DB06699	3.42e-08
DB00437	DB01086	3.42e-08
DB00437	DB00556	3.39e-08
DB00437	DB06698	3.38e-08
DB00437	DB08873	3.22e-08
DB00437	DB00228	3.21e-08
DB00437	DB08807	3.15e-08
DB00437	DB00731	3.05e-08
DB00437	DB09300	3.04e-08
DB00437	DB01577	3.01e-08
DB00437	DB06690	3.01e-08
DB00437	DB01095	2.95e-08
DB00437	DB01067	2.79e-08
DB00437	DB08985	2.69e-08
DB00437	DB00204	2.57e-08
DB00437	DB01081	2.57e-08
DB00437	DB00959	2.54e-08
DB00437	DB09112	2.5e-08
DB00437	DB00182	2.39e-08
DB00437	DB00409	2.39e-08
DB00437	DB01576	2.36e-08
DB00437	DB04908	2.34e-08
DB00437	DB08841	2.25e-08
DB00437	DB00424	2.21e-08
DB00437	DB01100	2.2e-08
DB00437	DB00468	2.19e-08
DB00437	DB04872	2.17e-08
DB00437	DB09203	2.17e-08
DB00437	DB00284	2.13e-08
DB00437	DB01189	2.03e-08
DB00437	DB00331	1.91e-08
DB00437	DB01509	1.9e-08
DB00437	DB00256	1.87e-08
DB00437	DB00246	1.85e-08
DB00437	DB01255	1.85e-08
DB00437	DB11555	1.82e-08
DB00437	DB01221	1.81e-08
DB00437	DB01029	1.79e-08
DB00437	DB00323	1.76e-08
DB00437	DB00165	1.75e-08
DB00437	DB01247	1.74e-08
DB00437	DB00202	1.72e-08
DB00437	DB01035	1.7e-08
DB00437	DB08906	1.69e-08
DB00437	DB09244	1.6e-08
DB00437	DB00413	1.59e-08
DB00437	DB00483	1.58e-08
DB00437	DB04952	1.52e-08
DB00437	DB00867	1.51e-08
DB00437	DB01595	1.46e-08
DB00437	DB11181	1.44e-08
DB00437	DB00308	1.43e-08
DB00437	DB00936	1.43e-08
DB00437	DB01182	1.4e-08
DB00437	DB00750	1.35e-08
DB00437	DB08872	1.29e-08
DB00437	DB08882	1.2e-08
DB00437	DB01251	1.19e-08
DB00437	DB00898	1.17e-08
DB00437	DB00986	1.16e-08
DB00437	DB08962	1.15e-08
DB00437	DB09330	1.13e-08
DB00437	DB00705	1.12e-08
DB00437	DB00393	1.11e-08
DB00437	DB00839	1.08e-08
DB00437	DB00830	1.07e-08
DB00437	DB04876	1.04e-08
DB00437	DB01497	1.01e-08
DB00437	DB02703	9.66e-09
DB00437	DB11471	9.5e-09
DB00437	DB01178	8.82e-09
DB00437	DB08820	8.72e-09
DB00437	DB01021	8.65e-09
DB00437	DB00805	8.4e-09
DB00437	DB00723	8.25e-09
DB00437	DB00610	8.25e-09
DB00437	DB01249	8.17e-09
DB00437	DB00502	8.13e-09
DB00437	DB00230	7.42e-09
DB00437	DB01556	7.22e-09
DB00437	DB04832	7.16e-09
DB00437	DB08903	6.84e-09
DB00437	DB00808	6.76e-09
DB00437	DB00440	6.5e-09
DB00437	DB00476	6.42e-09
DB00437	DB00625	5.59e-09
DB00437	DB04818	5.51e-09
DB00437	DB00447	5.38e-09
DB00437	DB00721	5.13e-09
DB00437	DB09253	5.09e-09
DB00437	DB01288	5.07e-09
DB00437	DB00414	5.04e-09
DB00437	DB06764	4.95e-09
DB00437	DB01261	4.82e-09
DB00437	DB01241	4.72e-09
DB00437	DB00657	4.62e-09
DB00437	DB01612	4.55e-09
DB00437	DB00883	4.42e-09
DB00437	DB00935	4.36e-09
DB00437	DB01356	4.24e-09
DB00437	DB00491	4.23e-09
DB00437	DB00768	4.07e-09
DB00437	DB00544	4.04e-09
DB00437	DB01437	3.9e-09
DB00437	DB11426	3.85e-09
DB00437	DB09224	3.43e-09
DB00437	DB00434	3.27e-09
DB00437	DB00325	2.96e-09
DB00437	DB02925	2.9e-09
DB00437	DB11376	2.89e-09
DB00437	DB00780	2.88e-09
DB00437	DB00753	2.72e-09
DB00437	DB00494	2.61e-09
DB00437	DB00197	2.52e-09
DB00437	DB01238	2.45e-09
DB00437	DB09214	2.31e-09
DB00437	DB09119	2.17e-09
DB00437	DB00662	2.08e-09
DB00437	DB09156	2.03e-09
DB00437	DB01195	2.01e-09
DB00437	DB00976	2e-09
DB00437	DB00819	1.98e-09
DB00437	DB00458	1.97e-09
DB00437	DB01101	1.95e-09
DB00437	DB01239	1.94e-09
DB00437	DB11401	1.93e-09
DB00437	DB11549	1.89e-09
DB00437	DB01355	1.83e-09
DB00437	DB00598	1.81e-09
DB00437	DB00656	1.81e-09
DB00437	DB01210	1.79e-09
DB00437	DB00611	1.74e-09
DB00437	DB00879	1.69e-09
DB00437	DB00590	1.68e-09
DB00437	DB01068	1.67e-09
DB00437	DB00765	1.65e-09
DB00437	DB01198	1.63e-09
DB00437	DB01161	1.63e-09
DB00437	DB01154	1.6e-09
DB00437	DB09254	1.54e-09
DB00437	DB00457	1.54e-09
DB00437	DB01020	1.46e-09
DB00437	DB06152	1.39e-09
DB00437	DB04688	1.39e-09
DB00437	DB00727	1.38e-09
DB00437	DB00960	1.35e-09
DB00437	DB00964	1.32e-09
DB00437	DB00176	1.31e-09
DB00437	DB09017	1.25e-09
DB00437	DB08941	1.18e-09
DB00437	DB00899	1.18e-09
DB00437	DB00421	1.11e-09
DB00437	DB09246	1.11e-09
DB00437	DB00908	1.06e-09
DB00437	DB01197	1.05e-09
DB00437	DB01501	1.05e-09
DB00437	DB01167	1.02e-09
DB00437	DB00344	1.01e-09
DB00437	DB01023	9.91e-10
DB00437	DB00849	9.56e-10
DB00437	DB00195	9.14e-10
DB00437	DB09248	8.95e-10
DB00437	DB00398	8.92e-10
DB00437	DB01227	8.57e-10
DB00437	DB08927	8.53e-10
DB00437	DB00220	8.45e-10
DB00437	DB00861	7.66e-10
DB00437	DB00189	7.49e-10
DB00437	DB09250	7.45e-10
DB00437	DB00842	7.43e-10
DB00437	DB01626	7.32e-10
DB00437	DB00273	6.83e-10
DB00437	DB09241	6.61e-10
DB00437	DB00489	6.54e-10
DB00437	DB00373	6.45e-10
DB00437	DB01525	6.39e-10
DB00437	DB00679	6.21e-10
DB00437	DB00281	6.16e-10
DB00437	DB00703	5.75e-10
DB00437	DB00381	5.67e-10
DB00437	DB00384	5.61e-10
DB00437	DB00524	5.54e-10
DB00437	DB05521	5.46e-10
DB00437	DB00690	5.2e-10
DB00437	DB00914	4.93e-10
DB00437	DB09118	4.82e-10
DB00437	DB08986	4.79e-10
DB00437	DB00945	4.68e-10
DB00437	DB09038	4.52e-10
DB00437	DB00181	4.46e-10
DB00437	DB09026	4.39e-10
DB00437	DB01162	4.11e-10
DB00437	DB00801	3.98e-10
DB00437	DB00338	3.98e-10
DB00437	DB00594	3.93e-10
DB00437	DB00614	3.91e-10
DB00437	DB00203	3.71e-10
DB00437	DB01320	3.64e-10
DB00437	DB01203	3.62e-10
DB00437	DB01236	3.48e-10
DB00437	DB06684	3.43e-10
DB00437	DB00540	3.28e-10
DB00437	DB06512	3.22e-10
DB00437	DB00401	2.92e-10
DB00437	DB09247	2.88e-10
DB00437	DB09249	2.78e-10
DB00437	DB04920	2.75e-10
DB00437	DB00790	2.68e-10
DB00437	DB01252	2.56e-10
DB00437	DB11556	2.49e-10
DB00437	DB06579	2.39e-10
DB00437	DB01118	2.36e-10
DB00437	DB09201	2.34e-10
DB00437	DB00334	2.3e-10
DB00437	DB00742	2.23e-10
DB00437	DB00999	2.18e-10
DB00437	DB01041	2.06e-10
DB00437	DB01254	1.98e-10
DB00437	DB00612	1.98e-10
DB00437	DB06288	1.94e-10
DB00437	DB00233	1.84e-10
DB00437	DB01136	1.81e-10
DB00437	DB00876	1.8e-10
DB00437	DB04820	1.74e-10
DB00437	DB09245	1.73e-10
DB00437	DB04819	1.69e-10
DB00437	DB04830	1.68e-10
DB00437	DB00818	1.67e-10
DB00437	DB09243	1.66e-10
DB00437	DB00564	1.63e-10
DB00437	DB00956	1.62e-10
DB00437	DB09048	1.62e-10
DB00437	DB04844	1.57e-10
DB00437	DB00734	1.56e-10
DB00437	DB01544	1.48e-10
DB00437	DB04878	1.28e-10
DB00437	DB00700	1.26e-10
DB00437	DB00402	1.25e-10
DB00437	DB00966	1.22e-10
DB00437	DB00264	1.21e-10
DB00437	DB00169	1.2e-10
DB00437	DB01193	1.16e-10
DB00437	DB00961	1.15e-10
DB00437	DB00887	1.13e-10
DB00437	DB00187	1.12e-10
DB00437	DB01463	1.12e-10
DB00437	DB09251	1.08e-10
DB00437	DB01132	1.05e-10
DB00437	DB01115	1.04e-10
DB00437	DB00404	1.02e-10
DB00437	DB00419	9.71e-11
DB00437	DB00178	9.68e-11
DB00437	DB01192	9.64e-11
DB00437	DB06470	9.07e-11
DB00437	DB01275	9.02e-11
DB00437	DB11502	8.98e-11
DB00437	DB00238	8.06e-11
DB00437	DB04827	7.78e-11
DB00437	DB08907	7.51e-11
DB00437	DB06770	7.49e-11
DB00437	DB00584	7.33e-11
DB00437	DB01017	7.02e-11
DB00437	DB09342	7e-11
DB00437	DB00575	6.77e-11
DB00437	DB00275	6.76e-11
DB00437	DB04861	6.57e-11
DB00437	DB00405	6.51e-11
DB00437	DB00691	6.43e-11
DB00437	DB00243	6.4e-11
DB00437	DB00455	6.33e-11
DB00437	DB00366	6.32e-11
DB00437	DB01615	6.11e-11
DB00437	DB00521	6.1e-11
DB00437	DB01563	5.84e-11
DB00437	DB01359	5.57e-11
DB00437	DB00252	5.55e-11
DB00437	DB00796	5.35e-11
DB00437	DB01700	5.25e-11
DB00437	DB00214	4.97e-11
DB00437	DB00283	4.9e-11
DB00437	DB01529	4.83e-11
DB00437	DB00333	4.82e-11
DB00437	DB00318	4.75e-11
DB00437	DB00492	4.5e-11
DB00437	DB09252	4.12e-11
DB00437	DB08931	4.11e-11
DB00437	DB01104	4.07e-11
DB00437	DB01075	4.05e-11
DB00437	DB00660	3.74e-11
DB00437	DB01609	3.48e-11
DB00437	DB00555	3.45e-11
DB00437	DB09034	3.12e-11
DB00437	DB00370	2.96e-11
DB00437	DB00193	2.94e-11
DB00437	DB01113	2.58e-11
DB00437	DB01340	2.56e-11
DB00437	DB09220	2.54e-11
DB00437	DB00312	2.47e-11
DB00437	DB00747	2.38e-11
DB00437	DB01558	2.37e-11
DB00437	DB05271	2.15e-11
DB00437	DB01624	2.09e-11
DB00437	DB08550	2.06e-11
DB00437	DB00903	2e-11
DB00437	DB00571	1.9e-11
DB00437	DB00436	1.89e-11
DB00437	DB06716	1.88e-11
DB00437	DB00486	1.83e-11
DB00437	DB00975	1.81e-11
DB00437	DB00950	1.8e-11
DB00437	DB00519	1.73e-11
DB00437	DB00754	1.7e-11
DB00437	DB00232	1.7e-11
DB00437	DB01173	1.66e-11
DB00437	DB01214	1.44e-11
DB00437	DB01106	1.42e-11
DB00437	DB00881	1.41e-11
DB00437	DB00350	1.34e-11
DB00437	DB00208	1.31e-11
DB00437	DB00722	1.22e-11
DB00437	DB00968	1.16e-11
DB00437	DB01158	9.77e-12
DB00437	DB00215	9.51e-12
DB00437	DB00880	9.03e-12
DB00437	DB00270	8.89e-12
DB00437	DB01002	8.74e-12
DB00437	DB00470	7.91e-12
DB00437	DB00335	7.79e-12
DB00437	DB00237	6.73e-12
DB00437	DB00310	6.42e-12
DB00437	DB06414	5.35e-12
DB00437	DB08910	5.26e-12
DB00437	DB06292	5.08e-12
DB00437	DB00829	5.02e-12
DB00437	DB00427	4.91e-12
DB00437	DB00285	4.86e-12
DB00437	DB08899	4.13e-12
DB00437	DB00542	3.63e-12
DB00437	DB01589	3.29e-12
DB00437	DB01580	3.21e-12
DB00437	DB01555	2.91e-12
DB00437	DB01588	2.65e-12
DB00437	DB01545	2.53e-12
DB00437	DB09174	2.35e-12
DB00437	DB08816	2.15e-12
DB00437	DB01028	1.84e-12
DB00437	DB00996	1.81e-12
DB00437	DB00343	1.23e-12
DB00437	DB00695	1.1e-12
DB00437	DB01159	6.68e-13
DB00437	DB00758	5.51e-13
DB00437	DB00186	5.16e-13
DB00437	DB01144	4.8e-13
DB00437	DB00678	1.74e-13
DB00437	DB08822	1.62e-13
DB00437	DB00588	1.07e-14
